# Supplementary material for: Evaluating the maintenance of disease-associated variation at the blood group-related gene B4galnt2 in house mice
Source: BMC Evol Biol. 2017 Aug 14;17:187. doi: 10.1186/s12862-017-1035-7 (PMC5557512; doi:10.1186/s12862-017-1035-7)
Supplement: Supplementary file 6 — Microsatellite data. Repeat number for the 12 microsatellite markers linked to B4galnt2. (XLSX 62 kb) [file 12862_2017_1035_MOESM6_ESM.xlsx]

## Sheet: MWM_D1234_haplotypes.txt
Table S1: Microsatellite Data
			Microsatellite loci name and position relative to B4galnt2 start position (in kb)
			D11mit14	D11mit222	D11mit67	MS8	MS13	MS6	CHR11JJ25	MS2	MS1	D11mit289	D11mit213	D11mit70
Sample_ID	Haplotype_#	B4galnt2_Haplotype	-2768.78	-1157.8	-1092	-74.182	-30.679	0.957	42.844	73.79	79.537	1034.72	1368.51	1741.92
AN06.1	h1	R	7	15	14	21	23	13	12	12	24	40	21	28
AN06.1	h2	R	7	15	14	21	23	13	12	12	24	40	21	28
AN08.1	h1	R	7	10	14	20	23	13	12	15	26	32	19	28
AN08.1	h2	R	7	10	14	20	23	13	12	15	26	32	19	28
AN13.1	h1	C	7	24	17	21	18	29	12	10	23	34	23	26
AN13.1	h2	C	22	15	14	22	16	22	12	11	18	39	21	23
AN14.1	h1	C	7	10	14	25	18	28	17	10	25	34	18	24
AN14.1	h2	C	7	25	17	21	19	23	12	11	18	36	21	24
AN15.1	h1	R	7	10	15	21	23	13	12	12	23	36	21	23
AN15.1	h2	C	20	10	14	25	23	27	12	12	23	36	18	23
AN23.1	h1	C	7	11	17	22	16	30	4	11	18	26	21	23
AN23.1	h2	R	7	13	18	22	23	14	12	10	22	41	18	29
AN26.1	h1	R	7	10	14	20	23	13	23	17	33	38	21	24
AN26.1	h2	C	7	10	17	20	11	29	24	15	29	35	19	25
AN27.1	h1	C	7	10	17	19	18	31	24	11	25	34	21	26
AN27.1	h2	R	7	10	17	23	23	13	12	12	26	35	18	23
AN29.1	h1	C	7	10	16	23	18	28	12	14	23	36	21	23
AN29.1	h2	C	7	10	17	19	18	31	24	11	25	34	21	26
AN30.1	h1	R	7	10	18	24	23	15	24	11	25	34	21	22
AN30.1	h2	R	7	15	14	21	23	13	11	10	23	34	22	30
AN31.1	h1	C	7	10	17	20	11	29	24	15	30	36	22	26
AN31.1	h2	R	20	11	16	28	23	13	17	10	27	36	21	27
AN55.1	h1	C	21	10	17	22	21	34	13	10	26	35	18	27
AN55.1	h2	C	21	10	17	22	21	34	13	10	26	35	18	27
AN60.1	h1	C	20	16	14	23	18	30	17	10	26	42	21	25
AN60.1	h2	R	7	15	14	19	23	13	17	10	27	34	22	29
AN61.1	h1	C	7	15	17	22	11	38	24	13	24	34	20	23
AN61.1	h2	R	7	20	15	21	23	13	24	13	22	29	18	24
AN62.1	h1	C	7	10	14	20	11	29	12	13	25	32	21	23
AN62.1	h2	C	7	10	17	17	18	40	12	12	25	39	18	24
AN64.1	h1	C	7	10	14	20	18	32	24	18	27	35	18	26
AN64.1	h2	C	7	15	17	22	11	38	12	12	24	35	21	25
AN65.1	h1	C	7	10	14	20	16	27	12	10	25	39	18	24
AN65.1	h2	R	7	10	17	20	23	13	5	14	24	39	18	24
AN66.1	h1	R	18	10	14	21	23	13	12	11	18	36	23	24
AN66.1	h2	R	18	10	14	21	23	13	12	11	18	36	23	24
CB01.1	h1	C	7	26	18	15	23	25	12	11	23	36	22	27
CB01.1	h2	C	20	10	18	15	20	32	13	10	24	36	18	27
CB02.1	h1	C	7	22	18	25	19	33	12	12	24	29	22	25
CB02.1	h2	C	21	10	17	24	23	29	22	12	23	43	18	24
CB03.1	h1	C	7	16	14	20	19	28	27	11	24	29	19	23
CB03.1	h2	C	19	10	17	22	19	26	24	16	27	34	22	28
CB10.1	h1	C	20	16	14	22	16	30	19	13	23	36	22	24
CB10.1	h2	C	21	22	18	28	18	34	23	13	23	34	18	24
CB11.1	h1	C	7	24	17	21	19	22	28	11	24	38	22	24
CB11.1	h2	C	19	24	17	21	19	22	28	11	24	38	18	24
CB14.1	h1	C	7	23	18	26	19	36	12	11	24	29	14	26
CB14.1	h2	C	19	10	17	23	15	30	17	10	22	40	20	26
CB15.1	h1	C	7	11	17	24	15	28	12	12	23	29	14	25
CB15.1	h2	C	22	23	17	21	18	23	24	15	28	38	22	28
CB16.1	h1	C	7	10	17	21	16	37	26	12	25	38	18	23
CB16.1	h2	C	7	13	17	23	19	37	12	13	22	38	18	25
CB17.1	h1	C	18	10	18	19	18	30	22	12	23	43	18	24
CB17.1	h2	C	22	25	14	29	18	33	23	13	23	29	22	27
CB19.1	h1	C	7	10	17	25	19	24	28	12	23	34	14	27
CB19.1	h2	C	19	10	17	25	19	24	28	12	23	34	14	25
CB24.1	h1	C	7	22	14	20	18	29	22	12	23	38	19	23
CB24.1	h2	C	19	10	17	23	15	29	17	10	23	40	18	26
CB26.1	h1	C	7	10	18	19	18	31	12	10	25	34	22	26
CB26.1	h2	C	19	10	18	19	18	31	12	10	25	36	18	26
CB27.1	h1	C	7	10	17	19	18	32	5	13	26	33	20	25
CB27.1	h2	C	19	10	17	19	18	32	5	13	26	33	20	25
CB28.1	h1	C	7	22	14	19	15	31	28	12	25	38	22	23
CB28.1	h2	C	19	22	14	19	15	31	28	12	25	38	22	23
CB29.1	h1	C	7	23	13	23	18	19	12	10	26	40	18	24
CB29.1	h2	C	19	20	14	20	18	17	25	11	26	41	18	26
DB02.2	h1	C	7	19	12	25	22	26	26	15	31	45	22	23
DB02.2	h2	R	19	19	17	12	23	13	5	13	26	40	18	24
DB03.1	h1	C	7	14	17	18	28	32	5	14	25	36	18	24
DB03.1	h2	C	7	24	17	17	18	31	19	10	25	36	18	33
DB07.1	h1	C	7	22	18	26	17	31	15	10	19	36	18	24
DB07.1	h2	C	7	22	18	26	18	31	16	10	19	36	18	24
DB08.1	h1	C	7	14	17	26	18	33	16	10	19	36	18	27
DB08.1	h2	C	7	18	17	22	18	29	17	10	19	36	18	28
DB11.1	h1	C	7	18	14	26	18	35	16	10	26	35	19	28
DB11.1	h2	C	7	21	17	24	16	28	17	10	28	35	19	28
DB13.1	h1	C	7	13	14	19	18	33	16	10	19	36	18	28
DB13.1	h2	C	7	18	17	18	18	36	17	10	27	35	18	25
DB14.1	h1	C	7	13	14	25	16	37	18	10	30	36	18	20
DB14.1	h2	C	7	21	14	23	14	35	25	10	24	35	20	23
DB15.1	h1	C	7	14	17	26	18	33	15	10	19	36	18	24
DB15.1	h2	C	7	14	17	26	18	33	16	10	19	36	18	24
DB18.1	h1	C	7	10	18	25	18	31	19	12	27	39	19	27
DB18.1	h2	C	7	18	22	22	16	37	26	12	24	29	18	23
DB19.1	h1	C	7	13	14	25	16	28	24	15	27	42	23	20
DB19.1	h2	C	19	23	14	18	16	31	3	15	26	34	18	20
DB20.1	h1	C	7	10	17	25	18	30	5	13	24	39	18	24
DB20.1	h2	C	7	18	22	21	16	37	26	12	24	29	18	23
DB22.1	h1	C	7	13	17	17	18	19	24	12	26	34	21	23
DB22.1	h2	C	7	16	14	25	17	28	27	10	26	34	22	26
ES02.1	h1	C	7	11	17	21	16	28	27	11	24	39	18	23
ES02.1	h2	R	21	17	14	25	23	13	26	11	25	39	18	23
ES04.1	h1	R	7	11	17	24	23	13	5	13	24	36	18	25
ES04.1	h2	R	7	15	14	21	23	13	5	13	25	40	18	26
ES05.1	h1	C	20	10	17	25	16	28	25	11	25	35	18	24
ES05.1	h2	C	20	10	17	25	16	28	25	11	25	35	18	24
ES06.1	h1	R	7	15	14	21	23	13	5	13	25	40	18	26
ES06.1	h2	C	20	10	14	26	11	28	12	12	23	40	19	24
ES07.1	h1	C	7	13	17	26	18	25	5	11	25	42	18	24
ES07.1	h2	C	19	16	17	28	22	27	24	11	26	35	21	23
ES08.1	h1	C	7	10	14	22	16	30	24	13	28	35	18	23
ES08.1	h2	R	7	10	17	12	23	13	5	13	24	35	21	23
ES09.1	h1	C	7	15	14	24	18	32	24	10	19	35	18	24
ES09.1	h2	C	21	13	18	25	23	27	3	16	26	35	20	22
ES11.1	h1	C	7	10	17	25	18	26	5	13	24	35	18	22
ES11.1	h2	C	7	14	17	22	8	34	24	13	25	42	19	22
ES12.1	h1	C	20	10	17	24	18	27	24	11	25	38	19	23
ES12.1	h2	C	20	10	17	24	18	27	24	11	25	38	19	23
ES13.1	h1	C	7	10	17	12	20	27	12	12	21	39	18	25
ES13.1	h2	C	19	10	17	22	19	27	5	13	24	39	18	23
ES14.1	h1	C	20	14	17	26	20	40	24	11	26	41	18	25
ES14.1	h2	C	20	14	17	26	20	40	24	11	26	41	18	25
ES15.1	h1	R	7	13	17	24	23	13	5	13	24	36	18	22
ES15.1	h2	C	7	13	19	20	18	27	17	10	24	36	22	23
ES18.1	h1	C	7	10	17	24	18	26	5	13	24	35	18	24
ES18.1	h2	R	7	15	15	22	23	13	12	12	24	40	21	23
ES19.1	h1	R	7	10	17	20	23	13	25	11	25	35	18	24
ES19.1	h2	R	22	10	17	23	23	13	5	13	24	39	18	22
ES22.1	h1	R	7	17	14	25	23	13	25	11	25	39	18	23
ES22.1	h2	C	20	15	17	27	11	22	24	10	26	34	19	22
ES23.1	h1	R	19	10	17	20	23	13	17	10	24	38	19	26
ES23.1	h2	C	20	15	17	24	16	28	17	10	28	39	18	24
ES26.1	h1	C	7	15	14	25	20	34	24	11	26	32	22	27
ES26.1	h2	R	19	10	17	23	23	13	5	13	24	39	18	22
ES27.1	h1	C	18	15	13	22	16	31	24	11	22	35	18	29
ES27.1	h2	C	19	22	14	24	18	27	24	11	26	38	18	24
ES28.1	h1	R	20	10	17	26	23	13	5	14	24	38	21	24
ES28.1	h2	C	21	10	17	25	18	26	25	13	26	40	18	22
ES29.1	h1	C	7	10	17	26	20	40	24	11	26	35	21	23
ES29.1	h2	R	20	10	17	26	23	13	5	14	24	39	18	24
ES30.1	h1	C	7	10	17	17	16	37	24	12	27	35	18	24
ES30.1	h2	C	19	10	17	19	33	29	12	13	24	39	18	24
ES31.1	h1	R	19	10	17	21	23	13	5	13	24	39	18	24
ES31.1	h2	R	19	10	17	21	23	13	5	13	24	39	18	24
LO01.1	h1	C	7	22	14	23	18	19	12	10	26	36	19	23
LO01.1	h2	C	21	10	17	25	23	25	17	10	22	36	19	23
LO02.1	h1	C	7	15	14	25	18	35	24	15	27	35	22	27
LO02.1	h2	C	7	26	14	17	20	29	26	12	25	33	21	28
LO03.1	h1	C	7	13	14	24	23	29	15	10	24	34	18	23
LO03.1	h2	C	7	25	17	22	18	30	27	12	25	35	21	23
LO04.1	h1	C	7	17	14	15	16	20	11	10	26	36	19	22
LO04.1	h2	C	7	17	14	26	18	36	12	11	24	33	21	24
LO05.1	h1	C	7	10	18	17	18	31	19	12	27	39	19	27
LO05.1	h2	C	7	18	22	21	16	37	26	12	24	29	18	23
LO06.1	h1	C	7	18	17	25	18	32	4	13	24	36	22	24
LO06.1	h2	C	19	18	17	25	18	32	5	13	24	36	18	24
LO07.1	h1	C	7	10	17	25	18	30	5	13	24	39	18	24
LO07.1	h2	C	7	18	22	21	16	37	26	12	24	29	18	23
LO08.1	h1	C	7	13	17	17	18	19	24	12	26	34	22	23
LO08.1	h2	C	7	16	14	25	17	28	27	10	26	34	22	26
LO09.1	h1	C	7	22	14	23	18	19	12	10	26	36	19	23
LO09.1	h2	C	21	10	17	25	23	25	17	10	22	36	19	23
LO10.1	h1	C	7	15	14	25	18	35	24	15	27	35	22	27
LO10.1	h2	C	7	26	14	17	20	29	26	12	25	33	21	28
LO13.1	h1	C	7	13	14	24	23	29	15	10	24	34	18	23
LO13.1	h2	C	7	25	17	22	18	30	27	12	25	35	21	23
LO14.1	h1	C	7	17	14	15	16	20	11	10	26	36	19	22
LO14.1	h2	C	7	17	14	26	18	36	12	11	24	33	21	24
MC02.1	h1	C	7	13	17	15	18	33	25	15	29	35	19	25
MC02.1	h2	C	8	20	15	23	14	31	12	15	28	35	18	17
MC03.1	h1	C	7	13	13	21	15	30	12	13	22	35	18	25
MC03.1	h2	R	19	17	14	24	23	29	12	16	26	35	21	22
MC06.1	h1	R	7	13	17	25	23	13	5	13	23	35	18	29
MC06.1	h2	C	7	14	17	26	16	27	12	11	22	35	18	28
MC11.1	h1	C	7	13	14	24	18	31	12	13	24	39	19	27
MC11.1	h2	C	20	10	15	15	16	20	12	15	24	35	17	27
MC12.1	h1	C	21	19	14	19	18	17	12	15	23	35	20	28
MC12.1	h2	C	7	10	17	17	18	23	5	11	25	46	21	23
MC13.1	h1	R	21	15	14	19	23	13	5	13	25	39	18	24
MC13.1	h2	C	21	23	17	17	18	23	5	11	25	46	21	23
MC15.1	h1	C	21	13	14	17	18	23	5	11	25	46	21	23
MC15.1	h2	R	7	16	14	21	23	13	5	13	25	46	18	23
MC20.1	h1	R	7	19	14	19	23	13	12	10	25	39	17	22
MC20.1	h2	R	7	19	14	19	23	13	12	10	25	39	17	22
MC21.1	h1	C	18	14	17	19	24	35	12	13	22	40	18	23
MC21.1	h2	R	19	13	18	19	23	13	12	10	22	40	18	29
MC22.1	h1	C	7	14	17	20	20	31	5	13	26	32	20	25
MC22.1	h2	R	7	19	14	19	23	13	25	16	24	32	20	25
MC23.1	h1	C	7	16	14	23	26	33	11	11	22	34	17	23
MC23.1	h2	R	18	14	17	24	23	13	12	10	26	34	18	23
MC25.1	h1	C	7	13	17	23	19	37	12	13	22	38	18	25
MC25.1	h2	C	7	13	17	23	19	37	12	13	22	38	18	25
MC27.1	h1	C	6	14	13	20	16	33	12	11	22	35	17	24
MC27.1	h2	R	7	15	14	19	23	13	5	13	25	32	18	27
MC28.1	h1	C	20	18	17	19	28	32	12	11	22	34	18	24
MC28.1	h2	C	21	17	16	20	27	32	11	11	22	34	17	24
MC29.1	h1	C	21	15	14	19	24	39	12	13	22	35	19	26
MC29.1	h2	C	21	15	14	27	16	27	12	11	22	35	18	26
MC30.1	h1	C	7	16	14	23	26	30	12	13	24	35	23	25
MC30.1	h2	C	21	15	14	25	25	31	12	13	23	40	18	23
MC33.1	h1	R	7	13	18	22	23	13	12	15	28	32	18	23
MC33.1	h2	C	21	17	14	18	27	27	5	13	24	40	18	22
MC34.1	h1	R	8	20	16	23	23	13	5	13	24	36	18	24
MC34.1	h2	C	18	18	17	17	18	36	17	10	27	35	18	25
MC35.1	h1	R	19	19	17	12	23	13	17	10	26	35	24	19
MC35.1	h2	C	20	10	14	22	20	32	12	10	25	35	18	15
NA02.1	h1	C	7	21	20	25	23	24	12	15	24	35	18	14
NA02.1	h2	C	22	23	18	21	18	23	24	15	28	36	22	25
NA03.1	h1	C	7	21	17	12	23	23	17	10	27	35	18	24
NA03.1	h2	C	7	21	19	21	18	24	14	10	29	35	18	23
NA04.1	h1	C	7	16	17	26	18	27	12	10	19	33	21	25
NA04.1	h2	C	7	17	14	25	18	30	12	10	31	34	14	25
NA06.1	h1	C	18	15	18	27	23	28	17	10	31	35	22	25
NA06.1	h2	C	20	10	18	20	15	29	26	11	22	29	20	24
NA07.1	h1	C	7	24	17	22	18	27	6	13	24	34	20	23
NA07.1	h2	C	18	22	18	12	18	27	12	12	26	34	22	23
NA08.1	h1	C	7	15	14	25	18	34	24	15	28	35	20	25
NA08.1	h2	C	22	22	18	12	18	27	17	10	24	34	18	24
NA09.2	h1	C	7	24	18	20	23	28	15	10	25	35	18	24
NA09.2	h2	C	19	24	17	12	23	23	24	15	19	36	18	24
NA10.1	h1	C	7	22	16	21	18	19	17	10	15	39	21	25
NA10.1	h2	C	7	22	17	21	17	29	27	12	23	34	22	25
NA11.1	h1	C	7	13	15	21	17	24	12	12	26	34	22	26
NA11.1	h2	C	19	16	17	21	23	29	12	10	19	34	18	24
NA12.1	h1	C	7	15	14	24	18	31	24	13	23	35	21	28
NA12.1	h2	C	19	19	17	25	18	32	17	10	15	35	18	27
NA13.1	h1	C	21	15	18	28	23	27	16	10	29	29	20	28
NA13.1	h2	C	21	16	17	20	23	28	6	13	24	39	23	23
NA14.1	h1	C	7	22	14	20	18	29	12	11	23	34	18	24
NA14.1	h2	C	7	15	20	28	24	19	24	17	26	34	18	24
SL03.1	h1	C	7	11	14	24	20	31	11	11	22	40	20	30
SL03.1	h2	C	19	10	17	19	23	30	12	11	25	38	19	23
SL04.1	h1	C	23	15	14	25	24	31	24	15	31	43	22	27
SL04.1	h2	C	7	26	19	22	23	29	13	10	19	34	21	25
SL05.1	h1	C	6	27	18	15	22	27	23	17	30	38	22	22
SL05.1	h2	C	7	18	17	20	18	34	24	17	28	35	18	22
SL08.3	h1	R	7	10	14	15	24	29	24	11	26	35	21	23
SL08.3	h2	C	7	11	17	15	22	32	13	15	26	34	18	20
SL09.1	h1	C	7	13	13	21	16	32	12	13	22	34	18	20
SL09.1	h2	C	7	19	14	19	11	25	17	11	26	42	21	25
SL11.1	h1	C	19	10	18	27	22	30	11	10	19	35	23	23
SL11.1	h2	C	20	10	18	27	23	30	12	10	19	35	23	23
SL13.1	h1	C	7	9	14	17	11	30	12	11	24	38	18	20
SL13.1	h2	C	7	10	17	23	11	29	24	15	30	38	18	26
SL14.1	h1	C	7	18	14	24	20	27	12	14	27	34	23	20
SL14.1	h2	C	7	24	17	25	20	36	12	14	24	34	18	20
SL15.1	h1	C	7	14	17	14	17	34	25	15	30	36	22	23
SL15.1	h2	C	7	15	17	14	17	34	24	15	30	36	22	23
SL16.1	h1	C	7	11	14	19	11	28	11	13	24	32	18	23
SL16.1	h2	C	7	24	17	21	11	36	12	13	24	34	18	20
SL17.1	h1	C	7	18	14	20	11	23	24	15	30	36	23	23
SL17.1	h2	C	19	11	19	20	23	32	12	11	24	36	18	20
SL18.1	h1	C	7	10	14	20	23	31	11	11	24	38	19	20
SL18.1	h2	C	7	15	17	14	24	31	12	13	24	38	19	25
