# Supplementary material for: Evaluating the maintenance of disease-associated variation at the blood group-related gene B4galnt2 in house mice
Source: BMC Evol Biol. 2017 Aug 14;17:187. doi: 10.1186/s12862-017-1035-7 (PMC5557512; doi:10.1186/s12862-017-1035-7)
Supplement: Supplementary file 7 — Model. Python code of the model used in this study. (PY 47 kb) [file 12862_2017_1035_MOESM7_ESM.py]

import numpy as np
import random as rd
import math as ma
import decimal as de
import sys
import datetime as dt


########################################################################################################################################################################################################
########################################################################################################################################################################################################
########################################################################################################################################################################################################
########################################################################################################################################################################################################


def initialpop_freq(fR, N, arrayID, rep):
    # fR if the RIIIS/J allele frequency (float between 0 and 1)
    # N is the population size (integer)
    # arrayID is the number for the array and rep is the number of repetitions, these numbers are used just for the seed of the random generator

    
    # Get the number of mice from each genotype based on the allele frequency using HW:
    nbR=int(fR*fR*N)
    nbH=int(fR*(1-fR)*N*2)
    nbB=int((1-fR)*(1-fR)*N)

    
    # Total number of mice:
    S=nbR+nbH+nbB

    
    # If the number of mice is not N, add/remove some mice randomly to get N mice:
    if S < N :
        nbM=N-S
        for i in range(1,nbM+1):
            time=dt.datetime.now()
            TIME=[str(time.year), str(time.month), str(time.day), str(time.hour), str(time.minute), str(time.second), str(time.microsecond)]
            TIME=int("".join(TIME))
            rd.seed(TIME+arrayID+rep)
            m=rd.choice(["R","H","B"])
            if m=="R":
                nbR=nbR+1
            elif m=="H":
                nbH=nbH+1
            else:
                nbB=nbB+1
    elif S > N:
        nbM=S-N
        for i in range(1,nbM+1):
            time=dt.datetime.now()
            TIME=[str(time.year), str(time.month), str(time.day), str(time.hour), str(time.minute), str(time.second), str(time.microsecond)]
            TIME=int("".join(TIME))
            rd.seed(TIME+arrayID+rep)
            if nbR>0:
                if nbH>0:
                    if nbB>0:
                        m=rd.choice(["R","H","B"])
                        if m=="R":
                            nbR=nbR-1
                        elif m=="H":
                            nbH=nbH-1
                        else:
                            nbB=nbB-1
                    else:
                        m=rd.choice(["R","H"])
                        if m=="R":
                            nbR=nbR-1
                        else:
                            nbH=nbH-1
                else:
                    if nbB>0:
                        m=rd.choice(["R","B"])
                        if m=="R":
                            nbR=nbR-1
                        else:
                            nbB=nbB-1
                    else:
                        nbR=nbR-1
            else:
                if nH>0:
                    if nbB>0:
                        m=rd.choice(["H","B"])
                        if m=="H":
                            nbH=nbH-1
                        else:
                            nbB=nbB-1
                    else:
                        nbH=nbH-1
                else:
                    nbB=nbB-1

               
    # Return the number of mice from each genotype:
    pop=[nbR, nbH, nbB]
    return (pop)


########################################################################################################################################################################################################
########################################################################################################################################################################################################
########################################################################################################################################################################################################
########################################################################################################################################################################################################

    
def initialpop_random(N, arrayID, rep):
    # N is the population size (integer)
    # arrayID is the number for the array and rep is the number of repetitions, these numbers are used just for the seed of the random generator


    # Initialize the parameters for the loop:
    i=0
    nbR=0
    nbH=0
    nbB=0


    # Pick a mouse at random N times:
    while i < N:
        time=dt.datetime.now()
        TIME=[str(time.year), str(time.month), str(time.day), str(time.hour), str(time.minute), str(time.second), str(time.microsecond)]
        TIME=int("".join(TIME))
        rd.seed(TIME+arrayID+rep)
        mouse=rd.choice(["R","H","B"])
        if mouse=="R":
            nbR=nbR+1
            i=i+1
        elif mouse=="H":
            nbH=nbH+1
            i=i+1
        elif mouse=="B":
            nbB=nbB+1
            i=i+1


    # Return the number of mice from each genotype:
    pop=[nbR, nbH, nbB]
    return (pop)


########################################################################################################################################################################################################
########################################################################################################################################################################################################
########################################################################################################################################################################################################
########################################################################################################################################################################################################


def factoriel (x):
    if x==0:
        x=1
    else:
        for i in range(1,x):
            x=x*i
    return x


########################################################################################################################################################################################################
########################################################################################################################################################################################################
########################################################################################################################################################################################################
########################################################################################################################################################################################################


def poisson (N, u):
    # N is the population size
    # u is the mutation rate


    # Calculate the probability of mutation:
    Proba=[]
    if u>0:
        l=de.Decimal(N*u)
        N2=de.Decimal(ma.exp(-l))
        for i in range(0,N+1):
            N1=l**i
            N3=de.Decimal(factoriel(i))
            N4=(N1*N2)
            P=N4/N3
            Proba=Proba+[P] # Proba is the list of probability:
            # The first element contains the probabilty that 0 mice mutate, the second that 1 mice mutate the third that 2 mice mutate...
    else:
        Proba=Proba+[1]
        for i in range(1,N+1):
            Proba=Proba+[0]


    # Return the cumulated probabilities:
    for i in range(1,N+1):
        Proba[i]=Proba[i]+Proba[i-1]
    return Proba


########################################################################################################################################################################################################
########################################################################################################################################################################################################
########################################################################################################################################################################################################
########################################################################################################################################################################################################


def mutation (pop, arrayID, rep, Proba):
    # pop contains the number of mice from each type
    # Proba contains the probability of mutation according to the poisson approximation
    # arrayID is the number for the array and rep is the number of repetitions, these numbers are used just for the seed of the random generator


    # Get the population:
    R=pop[0]
    H=pop[1]
    B=pop[2]
    N=sum(pop)


    # Get a random number to define the number of mutation:
    time=dt.datetime.now()
    TIME=[str(time.year), str(time.month), str(time.day), str(time.hour), str(time.minute), str(time.second), str(time.microsecond)]
    TIME=int("".join(TIME))
    rd.seed(TIME+arrayID+rep)
    NbMut=rd.uniform(0,1)

    
    # Compare this number to the Proba distribution to know how many mice are mutating:
    i=0
    while i<=N:
        if NbMut<=Proba[i]:
            NbMut=i
            i=N+1
        else:
            i=i+1


    # Initialize the mutated mice:
    m=[]
    # Pick the NbMut mice that will mutate:
    for i in range(0,NbMut):
        time=dt.datetime.now()
        TIME=[str(time.year), str(time.month), str(time.day), str(time.hour), str(time.minute), str(time.second), str(time.microsecond)]
        TIME=int("".join(TIME))
        rd.seed(TIME+arrayID+rep)
        m=m+[rd.uniform(0,N)]


    # Update the population of mice after mutating NbMut of them:
    for i in m:
        if (i<R and R>0):
            pop[0]=pop[0]-1
            time=dt.datetime.now()
            TIME=[str(time.year), str(time.month), str(time.day), str(time.hour), str(time.minute), str(time.second), str(time.microsecond)]
            TIME=int("".join(TIME))
            rd.seed(TIME+arrayID+rep)
            M=rd.choice(["H","B"])
            if M=="H":
                pop[1]=pop[1]+1
            else:
                pop[2]=pop[2]+1
        elif (i<(R+H) and H>0):
            pop[1]=pop[1]-1
            time=dt.datetime.now()
            TIME=[str(time.year), str(time.month), str(time.day), str(time.hour), str(time.minute), str(time.second), str(time.microsecond)]
            TIME=int("".join(TIME))
            rd.seed(TIME+arrayID+rep)
            M=rd.choice(["R","B"])
            if M=="R":
                pop[0]=pop[0]+1
            else:
                pop[2]=pop[2]+1
        elif (i<N and B>0):
            pop[2]=pop[2]-1
            time=dt.datetime.now()
            TIME=[str(time.year), str(time.month), str(time.day), str(time.hour), str(time.minute), str(time.second), str(time.microsecond)]
            TIME=int("".join(TIME))
            rd.seed(TIME+arrayID+rep)
            M=rd.choice(["R","H"])
            if M=="R":
                pop[0]=pop[0]+1
            else:
                pop[1]=pop[1]+1
        else:
            print("NO MICE !!!!! (1)")
            break


    # Return the new population
    return (pop)


########################################################################################################################################################################################################
########################################################################################################################################################################################################
########################################################################################################################################################################################################
########################################################################################################################################################################################################

                
def oneround(MAT, pop, nextgen, arrayID, rep, Proba):
    # MAT is the payoff matrix
    # pop contains the number of mice from each type
    # nextgen define if the next generation is to be drawn according to HW calculation, randomly, or randomly with mating
    # Proba contains the poisson estimation of mutation probabilities
    # arrayID is the number for the array and rep is the number of repetitions, these numbers are used just for the seed of the random generator


    # Population size & the number of mice from each type:
    N=sum(pop)
    R=pop[0]
    H=pop[1]
    B=pop[2]
    RH=R+H
    RHB=RH+B

    
    # Calculate weighted fitness:
    fitR=pop[0]*MAT[0]
    fitH=pop[1]*MAT[1]
    fitB=pop[2]*MAT[2]
    # Calculate the cumulative weighted fitness:
    fitRH=fitR+fitH 
    fitRHB=fitRH+fitB


########################################################################################################################################################################################################

    # Calculate new population frequency based on Hardy-Weinberg equations:
    if nextgen=="HW":
        if fitRHB>0:
            fR=float((2*fitR)+fitH)/(2*(fitR+fitH+fitB))
        else:
            fR=float((2*R)+H)/(2*(R+H+B))
        nbR=int(fR*fR*N)
        nbH=int(fR*(1-fR)*N*2)
        nbB=int((1-fR)*(1-fR)*N)
        # If the number of mice is not N, pick randomly some mice to add/remove:
        S=nbR+nbH+nbB
        if S < N :
            nbM=N-S
            for i in range(1,nbM+1):
                time=dt.datetime.now()
                TIME=[str(time.year), str(time.month), str(time.day), str(time.hour), str(time.minute), str(time.second), str(time.microsecond)]
                TIME=int("".join(TIME))
                rd.seed(TIME+arrayID+rep)
                m=rd.choice(["R","H","B"])
                if m=="R":
                    nbR=nbR+1
                elif m=="H":
                    nbH=nbH+1
                else:
                    nbB=nbB+1
        elif S > N:
            nbM=S-N
            for i in range(1,nbM+1):
                time=dt.datetime.now()
                TIME=[str(time.year), str(time.month), str(time.day), str(time.hour), str(time.minute), str(time.second), str(time.microsecond)]
                TIME=int("".join(TIME))
                rd.seed(TIME+arrayID+rep)
                if nbR>0:
                    if nbH>0:
                        if nbB>0:
                            m=rd.choice(["R","H","B"])
                            if m=="R":
                                nbR=nbR-1
                            elif m=="H":
                                nbH=nbH-1
                            else:
                                nbB=nbB-1
                        else:
                            m=rd.choice(["R","H"])
                            if m=="R":
                                nbR=nbR-1
                            else:
                                nbH=nbH-1
                    else:
                        if nbB>0:
                            m=rd.choice(["R","B"])
                            if m=="R":
                                nbR=nbR-1
                            else:
                                nbB=nbB-1
                        else:
                            nbR=nbR-1
                else:
                    if nH>0:
                        if nbB>0:
                            m=rd.choice(["H","B"])
                            if m=="H":
                                nbH=nbH-1
                            else:
                                nbB=nbB-1
                        else:
                            nbH=nbH-1
                    else:
                        nbB=nbB-1
        # update the new population
        pop=[nbR, nbH, nbB]


########################################################################################################################################################################################################

    # Calculate the new population randomly from the weighted fitness matrix:
    elif nextgen=="random":
        
        # Initialize new population:
        pop=[0,0,0]
        
        for i in range(1,N+1):
            
            time=dt.datetime.now()
            TIME=[str(time.year), str(time.month), str(time.day), str(time.hour), str(time.minute), str(time.second), str(time.microsecond)]
            TIME=int("".join(TIME))
            rd.seed(TIME+arrayID+rep)
            
            mouse=rd.uniform(0,fitRHB)
            if (mouse < fitR and R>0):
                pop[0]=pop[0]+1
            elif (mouse < fitRH and H>0):
                pop[1]=pop[1]+1
            elif (mouse < fitRHB and B>0):
                pop[2]=pop[2]+1
                
            else:
                mouse=rd.uniform(0,RHB)
                if (mouse < R and R>0):
                    pop[0]=pop[0]+1
                elif (mouse < RH and H>0):
                    pop[1]=pop[1]+1
                elif (mouse < RHB and B>0):
                    pop[2]=pop[2]+1
                else:
                    print("NO MICE !!!!! (2)")
                    break


########################################################################################################################################################################################################

                
    # Calculate the new population randomly from the weighted fitness matrix including random mating:
    elif nextgen=="randomsex":


        # Initialize new population:
        pop=[0,0,0]

        
        for i in range(1,N+1):

            
            # Pick the first mouse randomly from the wighted fitness
            time=dt.datetime.now()
            TIME=[str(time.year), str(time.month), str(time.day), str(time.hour), str(time.minute), str(time.second), str(time.microsecond)]
            TIME=int("".join(TIME))
            rd.seed(TIME+arrayID+rep)
            mouse1=rd.uniform(0,fitRHB)

            
            # If mouse1 is RIIIS/J:
            if (mouse1 < fitR and R>0):
                # Get the number of mice from each type minus mouse1
                r=R-1
                rH=r+H
                rHB=rH+B
                # Pick the second mouse randomly from the initial population minus mouse1
                time=dt.datetime.now()
                TIME=[str(time.year), str(time.month), str(time.day), str(time.hour), str(time.minute), str(time.second), str(time.microsecond)]
                TIME=int("".join(TIME))
                rd.seed(TIME+arrayID+rep)
                mouse2=rd.uniform(0,rHB)
                # If mouse2 is RIIIS/J
                if (mouse2 < r and r>0):
                    pop[0]=pop[0]+1
                # If mouse2 is Heterozygotes
                elif (mouse2 < rH and H>0):
                    time=dt.datetime.now()
                    TIME=[str(time.year), str(time.month), str(time.day), str(time.hour), str(time.minute), str(time.second), str(time.microsecond)]
                    TIME=int("".join(TIME))
                    rd.seed(TIME+arrayID+rep)
                    baby=rd.choice(["R","H"])
                    if baby=="R":
                        pop[0]=pop[0]+1
                    else:
                        pop[1]=pop[1]+1
                # If mouse2 is C57BL6/J
                elif (mouse2< rHB and B>0):
                    pop[1]=pop[1]+1
                else:
                    print("NO MICE !!!!! (3)")
                    break

                    
            # If mouse1 is Heterozygote:
            elif (mouse1 < fitRH and H>0):
                # Get the number of mice from each type minus mouse1
                h=H-1
                Rh=R+h
                RhB=Rh+B
                # Pick the second mouse randomly from the initial population minus mouse1:
                time=dt.datetime.now()
                TIME=[str(time.year), str(time.month), str(time.day), str(time.hour), str(time.minute), str(time.second), str(time.microsecond)]
                TIME=int("".join(TIME))
                rd.seed(TIME+arrayID+rep)
                mouse2=rd.uniform(0,RhB)                
                # If mouse2 is RIIIS/J:
                if (mouse2 < R and R>0):
                    time=dt.datetime.now()
                    TIME=[str(time.year), str(time.month), str(time.day), str(time.hour), str(time.minute), str(time.second), str(time.microsecond)]
                    TIME=int("".join(TIME))
                    rd.seed(TIME+arrayID+rep)
                    baby=rd.choice(["R","H"])
                    if baby=="R":
                        pop[0]=pop[0]+1
                    else:
                        pop[1]=pop[1]+1
                # If mouse2 is Heterozygotes:
                elif (mouse2 < Rh and h>0):
                    time=dt.datetime.now()
                    TIME=[str(time.year), str(time.month), str(time.day), str(time.hour), str(time.minute), str(time.second), str(time.microsecond)]
                    TIME=int("".join(TIME))
                    rd.seed(TIME+arrayID+rep)
                    baby=rd.choice(["R","H","H","B"])
                    if baby=="R":
                        pop[0]=pop[0]+1
                    elif baby=="H":
                        pop[1]=pop[1]+1
                    else:
                        pop[2]=pop[2]+1
                # If mouse2 is C57BL6/J:
                elif (mouse2 < RhB and B>0):
                    time=dt.datetime.now()
                    TIME=[str(time.year), str(time.month), str(time.day), str(time.hour), str(time.minute), str(time.second), str(time.microsecond)]
                    TIME=int("".join(TIME))
                    rd.seed(TIME+arrayID+rep)
                    baby=rd.choice(["B","H"])
                    if baby=="B":
                        pop[2]=pop[2]+1
                    else:
                        pop[1]=pop[1]+1
                else:
                    print("NO MICE !!!!! (4)")
                    break

                        
            # If mouse1 is C57BL6/J:
            elif (mouse1 < fitRHB and B>0):
                # Get the number of mice from each type minus mouse1
                b=B-1
                RH=R+H
                RHb=RH+b
                # Pick the second mouse randomly from the initial population minus mouse1:
                time=dt.datetime.now()
                TIME=[str(time.year), str(time.month), str(time.day), str(time.hour), str(time.minute), str(time.second), str(time.microsecond)]
                TIME=int("".join(TIME))
                rd.seed(TIME+arrayID+rep)
                mouse2=rd.uniform(0,RHb)
                # If mouse2 is RIIIS/J
                if (mouse2 < R and R>0):
                    pop[1]=pop[1]+1
                # If mouse2 is Heterozygotes
                elif (mouse2 < RH and H>0):
                    time=dt.datetime.now()
                    TIME=[str(time.year), str(time.month), str(time.day), str(time.hour), str(time.minute), str(time.second), str(time.microsecond)]
                    TIME=int("".join(TIME))
                    rd.seed(TIME+arrayID+rep)
                    baby=rd.choice(["H","B"])
                    if baby=="B":
                        pop[2]=pop[2]+1
                    else:
                        pop[1]=pop[1]+1
                # If mouse2 is C57BL6/J
                elif (mouse2 < RHb and b>0):
                    pop[2]=pop[2]+1
                else:
                    print("NO MICE !!!!! (5)")
                    break


            # if fitRHB=0 ==> pick the mice randomly from the existing population                  
            else:
                mouse1=rd.uniform(0,RHB)
                
                if (mouse1 < R and R>0):
                    r=R-1
                    rH=r+H
                    rHB=rH+B
                    time=dt.datetime.now()
                    TIME=[str(time.year), str(time.month), str(time.day), str(time.hour), str(time.minute), str(time.second), str(time.microsecond)]
                    TIME=int("".join(TIME))
                    rd.seed(TIME+arrayID+rep)
                    mouse2=rd.uniform(0,rHB)
                    if (mouse2 < r and r>0):
                        pop[0]=pop[0]+1
                    elif (mouse2 < rH and H>0):
                        time=dt.datetime.now()
                        TIME=[str(time.year), str(time.month), str(time.day), str(time.hour), str(time.minute), str(time.second), str(time.microsecond)]
                        TIME=int("".join(TIME))
                        rd.seed(TIME+arrayID+rep)
                        baby=rd.choice(["R","H"])
                        if baby=="R":
                            pop[0]=pop[0]+1
                        else:
                            pop[1]=pop[1]+1
                    elif (mouse2 < rHB and B>0):
                        pop[1]=pop[1]+1
                    else:
                        print("NO MICE !!!!! (6)")
                        break

                    
                elif (mouse1 < RH and H>0):
                    h=H-1
                    Rh=R+h
                    RhB=Rh+B
                    time=dt.datetime.now()
                    TIME=[str(time.year), str(time.month), str(time.day), str(time.hour), str(time.minute), str(time.second), str(time.microsecond)]
                    TIME=int("".join(TIME))
                    rd.seed(TIME+arrayID+rep)
                    mouse2=rd.uniform(0,RhB)
                    if (mouse2 < R and R>0):
                        time=dt.datetime.now()
                        TIME=[str(time.year), str(time.month), str(time.day), str(time.hour), str(time.minute), str(time.second), str(time.microsecond)]
                        TIME=int("".join(TIME))
                        rd.seed(TIME+arrayID+rep)
                        baby=rd.choice(["R","H"])
                        if baby=="R":
                            pop[0]=pop[0]+1
                        else:
                            pop[1]=pop[1]+1
                    elif (mouse2 < Rh and h>0):
                        time=dt.datetime.now()
                        TIME=[str(time.year), str(time.month), str(time.day), str(time.hour), str(time.minute), str(time.second), str(time.microsecond)]
                        TIME=int("".join(TIME))
                        rd.seed(TIME+arrayID+rep)
                        baby=rd.choice(["R","H","H","B"])
                        if baby=="R":
                            pop[0]=pop[0]+1
                        elif baby=="H":
                            pop[1]=pop[1]+1
                        else:
                            pop[2]=pop[2]+1
                    elif (mouse2 < RhB and B>0):
                        time=dt.datetime.now()
                        TIME=[str(time.year), str(time.month), str(time.day), str(time.hour), str(time.minute), str(time.second), str(time.microsecond)]
                        TIME=int("".join(TIME))
                        rd.seed(TIME+arrayID+rep)
                        baby=rd.choice(["B","H"])
                        if baby=="B":
                            pop[2]=pop[2]+1
                        else:
                            pop[1]=pop[1]+1
                    else:
                        print("NO MICE !!!!! (7)")
                        break

                    
                elif (mouse1 < RHB and B>0):
                    b=B-1
                    RH=R+H
                    RHb=RH+b
                    time=dt.datetime.now()
                    TIME=[str(time.year), str(time.month), str(time.day), str(time.hour), str(time.minute), str(time.second), str(time.microsecond)]
                    TIME=int("".join(TIME))
                    rd.seed(TIME+arrayID+rep)
                    mouse2=rd.uniform(0,RHb)
                    if (mouse2 < R and R>0):
                        pop[1]=pop[1]+1
                    elif (mouse2 < RH and H>0):
                        time=dt.datetime.now()
                        TIME=[str(time.year), str(time.month), str(time.day), str(time.hour), str(time.minute), str(time.second), str(time.microsecond)]
                        TIME=int("".join(TIME))
                        rd.seed(TIME+arrayID+rep)
                        baby=rd.choice(["H","B"])
                        if baby=="B":
                            pop[2]=pop[2]+1
                        else:
                            pop[1]=pop[1]+1
                    elif (mouse2 < RHb and b>0):
                        pop[2]=pop[2]+1
                    else:
                        print("NO MICE !!!!! (8)")
                        break


########################################################################################################################################################################################################


    # Mutate the population:
    pop=mutation(pop, arrayID, rep, Proba)

                   
    # Return the new population:
    return (pop)


########################################################################################################################################################################################################
########################################################################################################################################################################################################
########################################################################################################################################################################################################
########################################################################################################################################################################################################


def moreround(cb, ci1, ci2, fR, N, nextgen, u, ENV, switchrate, switch_option, run, output, path, arrayID, rep, Proba, mat_model, shift, pathogen, cost):
    # cb is the cost of bleedinf for the R3 and the heterozygotes
    # ci1 is the cost of infection for the heterozygotes: if pathogen=blood, ci1=0; if pathogen=gut, ci1=ci2; if pathogen=dosage, ci1=ci2/2
    # ci2 is the cost of infection for the B6
    # fR is the initial population frequency
    # N is the population size
    # nextgen define if the next generation is to be drawn according to HW calculation, randomly, or randomly with mating
    # u is the mutation rate
    # ENV is the initial environment (0=no pathogen; 1=pathogen)
    # switchrate is how often (generations) the environment changes
    # switch_option is how to switch (constant, average or maximum)
    # run is the length of the simulation (generations)
    # output is the choice of output 1: average population, 2: population change, 3: last heterozygote, 4: last R3, 5: fixation, 6: relaxed fixation, 7: plot population change
    # path can be "computer" for plotting or the complete path to the working folder
    # arrayID is the number for the array
    # rep is the number of repetitions
    # Proba contains the poisson estimation of mutation probabilities
    # mat_model is the option for the fitness matrix: linear, exp or div
    # shift is the number added as baseline for the costs when mat_model is div
    # pathogen is the model option: blood, gut or dosage
    # cost is whether the cost of infection is constant with a switching environment or is frequency-dependent 

    
    # Build initial population:
    if fR==-1:
        pop=initialpop_random(N, arrayID, rep)
    else:
        pop=initialpop_freq(fR, N, arrayID, rep)


    # Payoff matrix:
    if mat_model=="linear":
        pat=[1-cb, (1-cb)*(1-ci1), 1-ci2]
        nopat=[1-cb, 1-cb, 1]
    if mat_model=="exp":
        pat=[ma.exp(1-cb), ma.exp((1-cb)*(1-ci1)), ma.exp(1-ci2)]
        nopat=[ma.exp(1-cb), ma.exp(1-cb), ma.exp(1)]
    if mat_model=="div":
        pat=[float(1)/(cb+shift), float(1)/(cb+ci1+shift), float(1)/(ci2+shift)]
        nopat=[float(1)/(cb+shift), float(1)/(cb+shift), float(1)/shift]
    env=[nopat,pat]
    MAT=env[ENV]
    

    # Initialize the outputs:
    if "1" in output:
        averagePOP=pop
        if cost=="frequency":
            if pathogen=="gut" or pathogen=="dosage":
                averageF=float(pop[1]+pop[2])/N
            if pathogen=="blood":
                averageF=float(pop[2])/N
    if "2" in output:
        if cost=="constant":
            result2=open(str(path)+"population_change_%.3f_%.3f_%.3f_%.2f_%i_%s_%.4f_%i_%i_%s_%i_%s_%.2f_%s_%s_%i.txt" %(cb, ci1, ci2, fR, N, nextgen, u, ENV, switchrate, switch_option, run, mat_model, shift, pathogen, cost, rep), 'w')
            result2.write("Generation\tR3\tHet\tB6\n")
            result2.write("0\t%i\t%i\t%i\n" %(pop[0],pop[1],pop[2]))
        elif cost=="frequency":
            if pathogen=="gut" or pathogen=="dosage":
                F=float(pop[1]+pop[2])/N
            if pathogen=="blood":
                F=float(pop[2])/N
            result2=open(str(path)+"population_change_%.3f_%.3f_%.3f_%.2f_%i_%s_%.4f_%i_%i_%s_%i_%s_%.2f_%s_%s_%i.txt" %(cb, ci1, ci2, fR, N, nextgen, u, ENV, switchrate, switch_option, run, mat_model, shift, pathogen, cost, rep), 'w')
            result2.write("Generation\tR3\tHet\tB6\tPathogen\n")
            result2.write("0\t%i\t%i\t%i\t%.3f\n" %(pop[0],pop[1],pop[2], F))
    if "3" in output:
        lastHet=[0,pop[0],pop[1],pop[2]]
    if "4" in output:
        lastR3=[0,pop[0],pop[1],pop[2]]
    if "5" in output:
        fix=[0,0,0] 
        if pop[0]>=int(0.90*N):
            fix[0]=fix[0]+1
        if pop[1]>=int(0.90*N):
            fix[1]=fix[1]+1
        if pop[2]>=int(0.90*N):
            fix[2]=fix[2]+1
    if "6" in output:
        rel_fix=[0,0,0] 
        if pop[0]>=int(0.60*N):
            rel_fix[0]=rel_fix[0]+1
        if pop[1]>=int(0.60*N):
            rel_fix[1]=rel_fix[1]+1
        if pop[2]>=int(0.60*N):
            rel_fix[2]=rel_fix[2]+1


########################################################################################################################################################################################################

    # Start running if cost=constant:
    if cost=="constant":
        # initialize values
        i=1
        switch=0
        SWITCH=switchrate
        while i <= run:
            MAT=env[ENV]
            # Get new population:
            pop=oneround(MAT, pop, nextgen, arrayID, rep, Proba)
            # Get new population frequencies:
            if "1" in output:
                averagePOP[0]+=pop[0]
                averagePOP[1]+=pop[1]
                averagePOP[2]+=pop[2]
            if "2" in output:
                result2.write("%i\t%i\t%i\t%i\n" %(i,pop[0],pop[1],pop[2]))
            if ("3" in output) & (pop[1]>0):
                lastHet=[i,pop[0],pop[1],pop[2]]
            if ("4" in output) & (pop[0]>0):
                lastR3=[i,pop[0],pop[1],pop[2]]
            if "5" in output:
                if pop[0]>=int(0.90*N):
                    fix[0]=fix[0]+1
                if pop[1]>=int(0.90*N):
                    fix[1]=fix[1]+1
                if pop[2]>=int(0.90*N):
                    fix[2]=fix[2]+1
            if "6" in output:
                if pop[0]>=int(0.60*N):
                    rel_fix[0]=rel_fix[0]+1
                if pop[1]>=int(0.60*N):
                    rel_fix[1]=rel_fix[1]+1
                if pop[2]>=int(0.60*N):
                    rel_fix[2]=rel_fix[2]+1
            i=i+1
            switch=switch+1
            # Look if we reached the point to switch environments:
            if switch==SWITCH:
                ENV=1-ENV
                switch=0
                if switch_option=="max":
                    time=dt.datetime.now()
                    TIME=[str(time.year), str(time.month), str(time.day), str(time.hour), str(time.minute), str(time.second), str(time.microsecond)]
                    TIME=int("".join(TIME))
                    rd.seed(TIME+arrayID+rep)
                    SWITCH=rd.randint(1,switchrate)
                if switch_option=="average":
                    time=dt.datetime.now()
                    TIME=[str(time.year), str(time.month), str(time.day), str(time.hour), str(time.minute), str(time.second), str(time.microsecond)]
                    TIME=int("".join(TIME))
                    rd.seed(TIME+arrayID+rep)
                    SWITCH=rd.randint(1,2*switchrate-1)


########################################################################################################################################################################################################

    # Start running if cost=frequency:
    elif cost=="frequency":
        i=1
        while i <= run:
            # Get current population frquencies:
            if pathogen=="gut" or pathogen=="dosage":
                F=float(pop[1]+pop[2])/N
            if pathogen=="blood":
                F=float(pop[2])/N
            # Get the new fitness matrix
            if mat_model=="linear":
                MAT=[1-cb, (1-cb)*(1-(ci1*F)), 1-(ci2*F)]
            if mat_model=="exp":
                MAT=[ma.exp(1-cb), ma.exp((1-cb)*(1-(ci1*F))), ma.exp(1-(ci2*F))]
            if mat_model=="div":
                MAT=[float(1)/(cb+shift), float(1)/(cb+ci1*F+shift), float(1)/(ci2*F+shift)]
            # Get new population:
            pop=oneround(MAT, pop, nextgen, arrayID, rep, Proba)
            # Get new population frequencies:
            if "1" in output:
                averagePOP[0]+=pop[0]
                averagePOP[1]+=pop[1]
                averagePOP[2]+=pop[2]
                averageF+=F
            if "2" in output:
                result2.write("%i\t%i\t%i\t%i\t%.3f\n" %(i,pop[0],pop[1],pop[2],F))
            if ("3" in output) & (pop[1]>0):
                lastHet=[i,pop[0],pop[1],pop[2]]
            if ("4" in output) & (pop[0]>0):
                lastR3=[i,pop[0],pop[1],pop[2]]
            if "5" in output:
                if pop[0]>=int(0.90*N):
                    fix[0]=fix[0]+1
                if pop[1]>=int(0.90*N):
                    fix[1]=fix[1]+1
                if pop[2]>=int(0.90*N):
                    fix[2]=fix[2]+1
            if "6" in output:
                if pop[0]>=int(0.60*N):
                    rel_fix[0]=rel_fix[0]+1
                if pop[1]>=int(0.60*N):
                    rel_fix[1]=rel_fix[1]+1
                if pop[2]>=int(0.60*N):
                    rel_fix[2]=rel_fix[2]+1
            i=i+1


########################################################################################################################################################################################################

    # Outputs:
    out=[0,0,0,0,0]
    if "1" in output:
        averagePOP[0]=float(averagePOP[0])/(run+1)
        averagePOP[1]=float(averagePOP[1])/(run+1)
        averagePOP[2]=float(averagePOP[2])/(run+1)
        if cost=="frequency":
            averageF=float(averageF)/(run+1)
            out[0]=[averagePOP,averageF]
        else:
            out[0]=averagePOP
    if "2" in output:
        result2.close()
    if "3" in output:
        out[1]=lastHet
    if "4" in output:
        out[2]=lastR3
    if "5" in output:
        out[3]=fix
    if "6" in output:
        out[4]=rel_fix
        
    return(out)


########################################################################################################################################################################################################
########################################################################################################################################################################################################
########################################################################################################################################################################################################
########################################################################################################################################################################################################


def main():


    # Get all the parameters:
    argcount=1
    cb=float(sys.argv[argcount]) # cost of bleeding for the R3 and the Heterozygotes: float between 0 and 1
    argcount+=1
    ci2=float(sys.argv[argcount]) # cost of infection for the B6: float between 0 and 1
    argcount+=1
    fR=float(sys.argv[argcount]) # initial R3 allele frequency: a float between 0 and 1 for defined starting frequency, or -1 for random start
    argcount+=1                    
    N=int(sys.argv[argcount]) # population size: positive integer
    argcount+=1
    nextgen=str(sys.argv[argcount]) # next generation model: HW, random, randomsex
    argcount+=1
    u=float(sys.argv[argcount]) # mutation rate: float
    argcount+=1
    ENV=int(sys.argv[argcount]) # initial environment: 0 (no pathogen) or 1 (pathogen)
    argcount+=1
    switchrate=int(sys.argv[argcount]) # switchrate of changing environment: positive integer
    argcount+=1
    switch_option=str(sys.argv[argcount]) # how to switch: constant, average or max switch
    argcount+=1
    run=int(sys.argv[argcount]) # length of the run (=generations)
    argcount+=1
    output=str(sys.argv[argcount]) # output option: 1) population average; 2) population change; 3) last Heterozygote; 4) last R3; 5) % generation with "fixed" population (>90%); 6) % generation with "fixed" population (>60%); 7) plot population change only works with option 2
    argcount+=1
    path=str(sys.argv[argcount]) # path to the output folder or "computer" for plotting
    argcount+=1
    repeat=int(sys.argv[argcount]) # number of repetitions
    repeat=repeat+1
    argcount+=1
    mat_model=str(sys.argv[argcount]) # fitness matrix model: linear, exp or div
    argcount+=1
    shift=float(sys.argv[argcount]) # the number added as baseline for the costs when mat_model is div
    argcount+=1
    pathogen=str(sys.argv[argcount]) # pathogen model: gut, dosage, blood
    argcount+=1
    cost=str(sys.argv[argcount]) # either constant (constant payoff matrix with switching environments) or frequency (the payoff matrix is dependent on the population frequency, as if the pathogen population was varying with the host population)
    argcount+=1
    arrayID=int(sys.argv[argcount]) # number used for the random number generator when running on Malthus

    
    if path=="computer":
        path=""
        import matplotlib as mp
        import pylab as pl


    if pathogen=="gut":
        ci1=ci2
    if pathogen=="dosage":
        ci1=ci2/float(2)
    if pathogen=="blood":
        ci1=0


    if (N>=100 and N*u<=10) or (N>=20 and u<=0.05):


        print("\nCalculating Proba...")
        Proba=poisson(N,u)
        print("Done.\n")

            
        for rep in range(1,repeat):


            print("Running repeat %i ..." %(rep))

            
            # Run the program:
            out=moreround(cb, ci1, ci2, fR, N, nextgen, u, ENV, switchrate, switch_option, run, output, path, arrayID, rep, Proba, mat_model, shift, pathogen, cost)


            # Output if option 1:
            if out[0] != 0:
                if cost=="frequency":
                    averagePOP=out[0][0]
                    averageF=out[0][1]
                    result1=open(str(path)+"average_population_%.3f_%.3f_%.3f_%.2f_%i_%s_%.4f_%i_%i_%s_%i_%s_%.2f_%s_%s.txt" %(cb, ci1, ci2, fR, N, nextgen, u, ENV, switchrate, switch_option, run, mat_model, shift, pathogen, cost), 'a')
                    result1.write("%.3f\t%.3f\t%.2f\t%.2f\t%.2f\t%.3f\n" %(cb, ci2, averagePOP[0],averagePOP[1],averagePOP[2], averageF))
                    result1.close()
                elif cost=="constant":
                    averagePOP=out[0]
                    result1=open(str(path)+"average_population_%.3f_%.3f_%.3f_%.2f_%i_%s_%.4f_%i_%i_%s_%i_%s_%.2f_%s_%s.txt" %(cb, ci1, ci2, fR, N, nextgen, u, ENV, switchrate, switch_option, run, mat_model, shift, pathogen, cost), 'a')
                    result1.write("%.3f\t%.3f\t%.2f\t%.2f\t%.2f\n" %(cb, ci2, averagePOP[0],averagePOP[1],averagePOP[2]))
                    result1.close()


            # Output if option 2 and 7:
            if ("2" in output) and ("7" in output) :
                result2=open(str(path)+"population_change_%.3f_%.3f_%.3f_%.2f_%i_%s_%.4f_%i_%i_%s_%i_%s_%.2f_%s_%s_%i.txt" %(cb, ci1, ci2, fR, N, nextgen, u, ENV, switchrate, switch_option, run, mat_model, shift, pathogen, cost, rep), 'r')
                lines=result2.readlines()
                lines=lines[1:-1]
                t=[]
                r=[]
                h=[]
                b=[]
                if cost=="frequency":
                    f=[]
                for i in lines:
                    words=i.split()
                    t=t+[int(words[0])]
                    r=r+[float(words[1])/N]
                    h=h+[float(words[2])/N]
                    b=b+[float(words[3])/N]
                    if cost=="frequency":
                        f=f+[float(words[4])]                    
                pl.rcParams['figure.figsize'] = 20, 10
                pl.plot(t,r,"g")
                pl.plot(t,h,"k")
                pl.plot(t,b,"m")
                if cost=="frequency":
                    pl.plot(t,f,"b")
                pl.ylim(0,1.15)
                mp.pyplot.grid(True, which="major", axis="y")
                mp.pyplot.box(on=False)
                mp.pyplot.axhline(y=0,xmin=0,xmax=1, color="k")
                mp.pyplot.axvline(x=0,ymin=0,ymax=0.87, color="k")
                mp.pyplot.tick_params(top="off",right="off", direction="out")
                pl.title("cb=%.3f - ci1=%.3f - ci2=%.3f - fR=%.2f - N=%i" %(cb, ci1, ci2, fR, N))
                pl.xlabel("Generation")
                pl.ylabel("Population Size")
                if cost=="frequency":
                    pl.legend(("RIIIS/J","Heterozygotes","C57BL6/J","Pathogen"), frameon=False, loc=9)
                else:
                    pl.legend(("RIIIS/J","Heterozygotes","C57BL6/J"), frameon=False, loc=9)
                pl.savefig(str(path)+"population_change_%.3f_%.3f_%.3f_%.2f_%i_%s_%.4f_%i_%i_%s_%i_%s_%.2f_%s_%s_%i.pdf" %(cb, ci1, ci2, fR, N, nextgen, u, ENV, switchrate, switch_option, run, mat_model, shift, pathogen, cost, rep), bbox_inches='tight')
                pl.close()


            # Output if option 3:
            if out[1] != 0:
                lastHet=out[1]
                result3=open(str(path)+"last_Het_%.3f_%.3f_%.3f_%.2f_%i_%s_%.4f_%i_%i_%s_%i_%s_%.2f_%s_%s.txt" %(cb, ci1, ci2, fR, N, nextgen, u, ENV, switchrate, switch_option, run, mat_model, shift, pathogen, cost), 'a')
                result3.write("%.3f\t%.3f\t%i\t%i\t%i\t%i\n" %(cb, ci2, lastHet[0],lastHet[1],lastHet[2],lastHet[3]))
                result3.close()


            # Output if option 4:
            if out[2] != 0:
                lastR3=out[2]
                result4=open(str(path)+"last_R3_%.3f_%.3f_%.3f_%.2f_%i_%s_%.4f_%i_%i_%s_%i_%s_%.2f_%s_%s.txt" %(cb, ci1, ci2, fR, N, nextgen, u, ENV, switchrate, switch_option, run, mat_model, shift, pathogen, cost), 'a')
                result4.write("%.3f\t%.3f\t%i\t%i\t%i\t%i\n" %(cb, ci2, lastR3[0],lastR3[1],lastR3[2],lastR3[3]))
                result4.close()


            # Output if option 5:
            if out[3] != 0:
                fix=out[3]
                result5=open(str(path)+"fixation_%.3f_%.3f_%.3f_%.2f_%i_%s_%.4f_%i_%i_%s_%i_%s_%.2f_%s_%s.txt" %(cb, ci1, ci2, fR, N, nextgen, u, ENV, switchrate, switch_option, run, mat_model, shift, pathogen, cost), 'a')
                result5.write("%.3f\t%.3f\t%i\t%i\t%i\n" %(cb, ci2, fix[0],fix[1],fix[2]))
                result5.close()


            # Output if option 6:
            if out[4] != 0:
                rel_fix=out[4]
                result6=open(str(path)+"relaxed_fixation_%.3f_%.3f_%.3f_%.2f_%i_%s_%.4f_%i_%i_%s_%i_%s_%.2f_%s_%s.txt" %(cb, ci1, ci2, fR, N, nextgen, u, ENV, switchrate, switch_option, run, mat_model, shift, pathogen, cost), 'a')
                result6.write("%.3f\t%.3f\t%i\t%i\t%i\n" %(cb, ci2, fix[0],fix[1],fix[2]))
                result6.close()

                
        print("\nFinished !\n")

        
    else:
        print("Error: Poisson Failed")
        
    
    pass


if __name__=='__main__':
    main()
    pass
