# Supplementary material for: Evaluating the maintenance of disease-associated variation at the blood group-related gene B4galnt2 in house mice
Source: BMC Evol Biol. 2017 Aug 14;17:187. doi: 10.1186/s12862-017-1035-7 (PMC5557512; doi:10.1186/s12862-017-1035-7)
Supplement: Supplementary file 9 — Simulated Average Populations. Text file containing the results of all simulations done in this study to allow for direct comparison with natural datasets without the need to rerun the program. (ZIP 10672 kb) [file 12862_2017_1035_MOESM9_ESM.zip]

Archive with 1 entries (1 files):
- Additional_file_4_Simulated_Average_Populations.txt
