# Supplementary material for: Evaluating the maintenance of disease-associated variation at the blood group-related gene B4galnt2 in house mice
Source: BMC Evol Biol. 2017 Aug 14;17:187. doi: 10.1186/s12862-017-1035-7 (PMC5557512; doi:10.1186/s12862-017-1035-7)
Supplement: Supplementary file 9 — Simulated Average Populations. Text file containing the results of all simulations done in this study to allow for direct comparison with natural datasets without the need to rerun the program. (ZIP 10672 kb) [file 12862_2017_1035_MOESM9_ESM.zip › Additional_file_4_Simulated_Average_Populations.txt]

cb	ci2	pathogen	mat_model	shift	fR	N	u	nextgen	ENV	switchrate	switch_option	cost	run	repeat	R3_average	Het_average	B6_average	R3_SD	Het_SD	B6_SD
1	0	0	blood	div	0.2	-1	500	0.005	randomsex	NA	NA	NA	frequency	10000	100	0.26422197780222	0.46816298370163	0.267614438556144	0.0216090131967942	0.00405180508555662	0.0216119684540486
2	0.1	0	blood	div	0.2	-1	500	0.005	randomsex	NA	NA	NA	frequency	10000	100	0.00304729527047295	0.0397588241175882	0.957193280671933	4.10703511002216e-05	0.000585463891483667	0.000607503520679685
3	0.2	0	blood	div	0.2	-1	500	0.005	randomsex	NA	NA	NA	frequency	10000	100	0.00272372762723728	0.025024697530247	0.97225097490251	3.03484415814149e-05	0.000304195971384474	0.000321505757395665
4	0.3	0	blood	div	0.2	-1	500	0.005	randomsex	NA	NA	NA	frequency	10000	100	0.00265433456654335	0.0200813918608139	0.977266073392661	2.76830593050522e-05	0.000254565599961253	0.000272583686519346
5	0.4	0	blood	div	0.2	-1	500	0.005	randomsex	NA	NA	NA	frequency	10000	100	0.00261733826617338	0.0175552444755524	0.979826417358264	2.81784138240686e-05	0.000206604457567372	0.000221862850833173
6	0	0.1	blood	div	0.2	-1	500	0.005	randomsex	NA	NA	NA	frequency	10000	100	0.502876712328767	0.405268473152685	0.0918538146185382	0.00886216858405761	0.00531353792720393	0.00361907202922996
7	0.1	0.1	blood	div	0.2	-1	500	0.005	randomsex	NA	NA	NA	frequency	10000	100	0.0141051894810519	0.18556404359564	0.80033196680332	0.000443286088333044	0.00300609614639503	0.00343618152368859
8	0.2	0.1	blood	div	0.2	-1	500	0.005	randomsex	NA	NA	NA	frequency	10000	100	0.00329067093290671	0.0506789321067893	0.946030796920308	4.0033857484062e-05	0.000666442428039294	0.000690331845825119
9	0.3	0.1	blood	div	0.2	-1	500	0.005	randomsex	NA	NA	NA	frequency	10000	100	0.00282171782821718	0.0316312368763124	0.965546645335466	2.9607302300815e-05	0.000466074978929225	0.000485414644627442
10	0.4	0.1	blood	div	0.2	-1	500	0.005	randomsex	NA	NA	NA	frequency	10000	100	0.0027027297270273	0.0247013298670133	0.972595340465953	2.73187733239674e-05	0.000307815369202783	0.0003222030911631
11	0	0.2	blood	div	0.2	-1	500	0.005	randomsex	NA	NA	NA	frequency	10000	100	0.557944205579442	0.372534746525347	0.0695198480151985	0.00792583967632419	0.00538368775102066	0.00257056322702908
12	0.1	0.2	blood	div	0.2	-1	500	0.005	randomsex	NA	NA	NA	frequency	10000	100	0.100429157084292	0.426655734426557	0.472916708329167	0.00122548938232737	0.00141937193606147	0.00261945505671369
13	0.2	0.2	blood	div	0.2	-1	500	0.005	randomsex	NA	NA	NA	frequency	10000	100	0.009999800019998	0.153647435256474	0.836351764823518	0.000233005418371484	0.00214381000450839	0.00236673275678215
14	0.3	0.2	blood	div	0.2	-1	500	0.005	randomsex	NA	NA	NA	frequency	10000	100	0.00355124487551245	0.0592978702129787	0.937151084891511	4.68072145120632e-05	0.000976934278795893	0.00101286164454421
15	0.4	0.2	blood	div	0.2	-1	500	0.005	randomsex	NA	NA	NA	frequency	10000	100	0.00291950804919508	0.0374080591940806	0.95967103289671	2.8916362025039e-05	0.000529792395574757	0.000547832803803691
16	0	0.3	blood	div	0.2	-1	500	0.005	randomsex	NA	NA	NA	frequency	10000	100	0.589227077292271	0.352019198080192	0.0587533246675332	0.00592111150667534	0.00414690678154213	0.0018008250689448
17	0.1	0.3	blood	div	0.2	-1	500	0.005	randomsex	NA	NA	NA	frequency	10000	100	0.188385761423858	0.487296870312969	0.324317568243176	0.00176872361361656	0.000618963600414174	0.00231395585402571
18	0.2	0.3	blood	div	0.2	-1	500	0.005	randomsex	NA	NA	NA	frequency	10000	100	0.0460957904209579	0.327979202079792	0.625925407459254	0.000571652869290359	0.00162152670388464	0.00217714608855154
19	0.3	0.3	blood	div	0.2	-1	500	0.005	randomsex	NA	NA	NA	frequency	10000	100	0.00861573842615738	0.140520947905209	0.850863113688631	0.000191730979997431	0.00198648301729144	0.00217128627461717
20	0.4	0.3	blood	div	0.2	-1	500	0.005	randomsex	NA	NA	NA	frequency	10000	100	0.00379482051794821	0.0662441755824417	0.929958604139586	5.43870741463363e-05	0.00093361400953785	0.000976762600340461
21	0	0.4	blood	div	0.2	-1	500	0.005	randomsex	NA	NA	NA	frequency	10000	100	0.610883311668833	0.337107889211079	0.052007799220078	0.00587216415983627	0.00423451127819401	0.00165920568983483
22	0.1	0.4	blood	div	0.2	-1	500	0.005	randomsex	NA	NA	NA	frequency	10000	100	0.254869313068693	0.496646735326467	0.24848295170483	0.0019099449042129	0.000261103989920618	0.00181706873033015
23	0.2	0.4	blood	div	0.2	-1	500	0.005	randomsex	NA	NA	NA	frequency	10000	100	0.0958996100389961	0.422566543345665	0.481533446655334	0.000886536635869936	0.00112276757056195	0.00198865630478513
24	0.3	0.4	blood	div	0.2	-1	500	0.005	randomsex	NA	NA	NA	frequency	10000	100	0.0291508849115088	0.271076092390761	0.699772822717728	0.000446659945690838	0.00187909568485861	0.0023140475391729
25	0.4	0.4	blood	div	0.2	-1	500	0.005	randomsex	NA	NA	NA	frequency	10000	100	0.00799500049995001	0.133966203379662	0.858039196080392	0.000161824117971892	0.00174951934748276	0.00190369905689801
26	0	0.5	blood	div	0.2	-1	500	0.005	randomsex	NA	NA	NA	frequency	10000	100	0.627048495150485	0.325547845215478	0.0474032596740326	0.00537514309188367	0.00402091181038764	0.00137514794684959
27	0.1	0.5	blood	div	0.2	-1	500	0.005	randomsex	NA	NA	NA	frequency	10000	100	0.306465353464654	0.491289471052895	0.202244375562444	0.00226734705882123	0.000574038319013949	0.00175438423179714
28	0.2	0.5	blood	div	0.2	-1	500	0.005	randomsex	NA	NA	NA	frequency	10000	100	0.143202079792021	0.466964503549645	0.38983501649835	0.00101995694496739	0.000713238333094641	0.00169984665221119
29	0.3	0.5	blood	div	0.2	-1	500	0.005	randomsex	NA	NA	NA	frequency	10000	100	0.0606285371462854	0.364502749725027	0.574866713328667	0.000552995778487726	0.00123806620507015	0.00176832945911259
30	0.4	0.5	blood	div	0.2	-1	500	0.005	randomsex	NA	NA	NA	frequency	10000	100	0.0214776522347765	0.235460453954605	0.743061293870613	0.000319392985884596	0.00169396546505482	0.0019978226339666
31	0	0.6	blood	div	0.2	-1	500	0.005	randomsex	NA	NA	NA	frequency	10000	100	0.639278872112789	0.316646735326467	0.0440737926207379	0.00424620162958525	0.00321999441640663	0.00104595040863106
32	0.1	0.6	blood	div	0.2	-1	500	0.005	randomsex	NA	NA	NA	frequency	10000	100	0.348394760523948	0.480838316168383	0.170766723327667	0.00214891503345313	0.000738310317982217	0.00146047978993564
33	0.2	0.6	blood	div	0.2	-1	500	0.005	randomsex	NA	NA	NA	frequency	10000	100	0.184808919108089	0.487329267073293	0.327862813718628	0.001047608111414	0.000408350935616671	0.00138612758815571
34	0.3	0.6	blood	div	0.2	-1	500	0.005	randomsex	NA	NA	NA	frequency	10000	100	0.0941851814818518	0.420963103689631	0.484850914908509	0.000708074329776574	0.000939588428934485	0.00162745608897955
35	0.4	0.6	blood	div	0.2	-1	500	0.005	randomsex	NA	NA	NA	frequency	10000	100	0.0433086691330867	0.321132886711329	0.635557844215578	0.00045132651426092	0.00125038233354368	0.00168668185479179
36	0	0.7	blood	div	0.2	-1	500	0.005	randomsex	NA	NA	NA	frequency	10000	100	0.650845915408459	0.308062393760624	0.0410896910308969	0.00496751598037543	0.00383572369274923	0.00114875086330458
37	0.1	0.7	blood	div	0.2	-1	500	0.005	randomsex	NA	NA	NA	frequency	10000	100	0.381726627337266	0.469458054194581	0.148817518248175	0.00237373618660615	0.000999343850321182	0.00140837232682839
38	0.2	0.7	blood	div	0.2	-1	500	0.005	randomsex	NA	NA	NA	frequency	10000	100	0.221314268573143	0.495752424757524	0.282933506649335	0.00129516228428791	0.000286750724889265	0.00143278293591059
39	0.3	0.7	blood	div	0.2	-1	500	0.005	randomsex	NA	NA	NA	frequency	10000	100	0.126568343165683	0.454974102589741	0.418457154284572	0.000769114583265553	0.000658361920749499	0.00139210590599141
40	0.4	0.7	blood	div	0.2	-1	500	0.005	randomsex	NA	NA	NA	frequency	10000	100	0.0682999700029997	0.38041595840416	0.551284871512849	0.000579326763585656	0.00106238369028199	0.00161933044284254
41	0	0.8	blood	div	0.2	-1	500	0.005	randomsex	NA	NA	NA	frequency	10000	100	0.659591440855914	0.301527447255274	0.0388797120287971	0.00510690333441549	0.00397235061686014	0.00115128938887245
42	0.1	0.8	blood	div	0.2	-1	500	0.005	randomsex	NA	NA	NA	frequency	10000	100	0.410574342565743	0.457616838316168	0.13180901909809	0.00238136281070964	0.0011220093647064	0.0012870697857163
43	0.2	0.8	blood	div	0.2	-1	500	0.005	randomsex	NA	NA	NA	frequency	10000	100	0.253179282071793	0.497675632436756	0.249144485551445	0.00137536782122234	0.000266061478303297	0.00131722545733903
44	0.3	0.8	blood	div	0.2	-1	500	0.005	randomsex	NA	NA	NA	frequency	10000	100	0.156447555244476	0.475355864413559	0.368197380261974	0.000871695956062272	0.000483491251584593	0.00129693239494521
45	0.4	0.8	blood	div	0.2	-1	500	0.005	randomsex	NA	NA	NA	frequency	10000	100	0.0934744525547445	0.420246575342466	0.486277172282772	0.000614474231777063	0.000819699991650681	0.00140817014210517
46	0	0.9	blood	div	0.2	-1	500	0.005	randomsex	NA	NA	NA	frequency	10000	100	0.667582641735826	0.295416658334167	0.037000699930007	0.00437370007916334	0.00342077675992818	0.000972266674120536
47	0.1	0.9	blood	div	0.2	-1	500	0.005	randomsex	NA	NA	NA	frequency	10000	100	0.434844115588441	0.446422157784222	0.118733326667333	0.00236192474252325	0.00118953075345277	0.00119573055775224
48	0.2	0.9	blood	div	0.2	-1	500	0.005	randomsex	NA	NA	NA	frequency	10000	100	0.281196680331967	0.495929607039296	0.222874512548745	0.00141955532333959	0.000277885358277554	0.00125581213840268
49	0.3	0.9	blood	div	0.2	-1	500	0.005	randomsex	NA	NA	NA	frequency	10000	100	0.18383601639836	0.487364463553645	0.328800519948005	0.0008308058434244	0.000344354585823746	0.00109890731945305
50	0.4	0.9	blood	div	0.2	-1	500	0.005	randomsex	NA	NA	NA	frequency	10000	100	0.11791400859914	0.447553844615538	0.434532746725327	0.000694790698711722	0.000650865901699029	0.00130798125032997
51	0	1	blood	div	0.2	-1	500	0.005	randomsex	NA	NA	NA	frequency	10000	100	0.674676532346765	0.28997600239976	0.0353464653534647	0.00438426316909504	0.00345453471372647	0.000945015186947317
52	0.1	1	blood	div	0.2	-1	500	0.005	randomsex	NA	NA	NA	frequency	10000	100	0.45557104289571	0.436095590440956	0.10833496650335	0.00264941284358616	0.00144259981456762	0.00123174096310602
53	0.2	1	blood	div	0.2	-1	500	0.005	randomsex	NA	NA	NA	frequency	10000	100	0.306152184781522	0.492176382361764	0.201672232776722	0.00136286699260492	0.000350803223104659	0.00110138849134667
54	0.3	1	blood	div	0.2	-1	500	0.005	randomsex	NA	NA	NA	frequency	10000	100	0.208705929407059	0.49406699330067	0.297226677332267	0.000903532970389945	0.000275966547625094	0.00103992467846562
55	0.4	1	blood	div	0.2	-1	500	0.005	randomsex	NA	NA	NA	frequency	10000	100	0.141101089891011	0.46618798120188	0.392711328867113	0.000733012717631278	0.000531868087840239	0.00120651907657116
56	0	0	blood	div	0.2	-1	500	0.005	randomsex	0	0	constant	constant	10000	100	0.266124387561244	0.468468753124687	0.265408259174083	0.0187422237039292	0.00426356104130367	0.0186987837309033
57	0.1	0	blood	div	0.2	-1	500	0.005	randomsex	0	0	constant	constant	10000	100	0.00303969603039696	0.0397540245975402	0.957205879412059	4.74773062955544e-05	0.00055691664321254	0.000584909297184558
58	0.2	0	blood	div	0.2	-1	500	0.005	randomsex	0	0	constant	constant	10000	100	0.00272672732726727	0.025023497650235	0.972250374962504	2.98620299851637e-05	0.00032376454206795	0.000340610366868167
59	0.3	0	blood	div	0.2	-1	500	0.005	randomsex	0	0	constant	constant	10000	100	0.00265153484651535	0.0200669933006699	0.977280871912809	2.63738137013129e-05	0.000227965773045797	0.000243140924651346
60	0.4	0	blood	div	0.2	-1	500	0.005	randomsex	0	0	constant	constant	10000	100	0.00261833816618338	0.0175826417358264	0.979799620037996	2.63983090348116e-05	0.00019806353494761	0.000209186918618119
61	0	0.1	blood	div	0.2	-1	500	0.005	randomsex	0	0	constant	constant	10000	100	0.263471052894711	0.467828617138286	0.268699730026997	0.020043126717586	0.00472513608275903	0.0200952001068972
62	0.1	0.1	blood	div	0.2	-1	500	0.005	randomsex	0	0	constant	constant	10000	100	0.00304869513048695	0.0397820217978202	0.957169083091691	4.36077958057134e-05	0.000541044665433998	0.000565329685255418
63	0.2	0.1	blood	div	0.2	-1	500	0.005	randomsex	0	0	constant	constant	10000	100	0.00272312768723128	0.025006499350065	0.972270172982702	2.91334778654247e-05	0.000292868116537862	0.000310675588730668
64	0.3	0.1	blood	div	0.2	-1	500	0.005	randomsex	0	0	constant	constant	10000	100	0.00264873512648735	0.02002299770023	0.977328267173283	2.65691440418842e-05	0.000236386807344603	0.000251876669123678
65	0.4	0.1	blood	div	0.2	-1	500	0.005	randomsex	0	0	constant	constant	10000	100	0.00261713828617138	0.0175806419358064	0.979802619738026	2.76538592976589e-05	0.000197526406138758	0.000211609449202841
66	0	0.2	blood	div	0.2	-1	500	0.005	randomsex	0	0	constant	constant	10000	100	0.26409799020098	0.468492750724928	0.267410258974103	0.0202637867173884	0.00476669980625303	0.020320926090021
67	0.1	0.2	blood	div	0.2	-1	500	0.005	randomsex	0	0	constant	constant	10000	100	0.00304129587041296	0.0398256174382562	0.957132686731327	4.22245914866955e-05	0.000547029247200714	0.000571201847430474
68	0.2	0.2	blood	div	0.2	-1	500	0.005	randomsex	0	0	constant	constant	10000	100	0.00272412758724128	0.025006299370063	0.97226897310269	2.97542917419715e-05	0.00033123709770465	0.000349240747779836
69	0.3	0.2	blood	div	0.2	-1	500	0.005	randomsex	0	0	constant	constant	10000	100	0.00264653534646535	0.020043795620438	0.977309469053095	2.38184985586081e-05	0.000251279267159998	0.000264121082655362
70	0.4	0.2	blood	div	0.2	-1	500	0.005	randomsex	0	0	constant	constant	10000	100	0.00261833816618338	0.0175658434156584	0.979815618438156	2.54636126055968e-05	0.000163672917080183	0.000176225551966987
71	0	0.3	blood	div	0.2	-1	500	0.005	randomsex	0	0	constant	constant	10000	100	0.264090790920908	0.468197180281972	0.267711828817118	0.019232175925819	0.00507644363996347	0.019418080610759
72	0.1	0.3	blood	div	0.2	-1	500	0.005	randomsex	0	0	constant	constant	10000	100	0.00304969503049695	0.0398186181381862	0.957131086891311	4.23983520428849e-05	0.000554701042141282	0.000579974882109268
73	0.2	0.3	blood	div	0.2	-1	500	0.005	randomsex	0	0	constant	constant	10000	100	0.00272432756724328	0.024977702229777	0.97229797020298	2.54000765759333e-05	0.000367565301036598	0.000377804258077857
74	0.3	0.3	blood	div	0.2	-1	500	0.005	randomsex	0	0	constant	constant	10000	100	0.00264413558644136	0.020016398360164	0.977338466153385	2.92061827088037e-05	0.000223461185464631	0.000238010149538667
75	0.4	0.3	blood	div	0.2	-1	500	0.005	randomsex	0	0	constant	constant	10000	100	0.00261753824617538	0.0175226477352265	0.979861413858614	2.78344055502373e-05	0.000200878499562306	0.000215618523624914
76	0	0.4	blood	div	0.2	-1	500	0.005	randomsex	0	0	constant	constant	10000	100	0.265121487851215	0.468765923407659	0.266113188681132	0.0200056858331853	0.00435768681849356	0.0200329267087446
77	0.1	0.4	blood	div	0.2	-1	500	0.005	randomsex	0	0	constant	constant	10000	100	0.00304789521047895	0.0397038296170383	0.957249675032497	4.32095002584063e-05	0.000521614902116956	0.000546108165082561
78	0.2	0.4	blood	div	0.2	-1	500	0.005	randomsex	0	0	constant	constant	10000	100	0.00272672732726727	0.0250494950504949	0.972223777622238	3.48555378856526e-05	0.000339734218500855	0.000361278810709186
79	0.3	0.4	blood	div	0.2	-1	500	0.005	randomsex	0	0	constant	constant	10000	100	0.00264553544645535	0.020039596040396	0.977313868613139	2.43344280697798e-05	0.000219981307629524	0.000228881926395023
80	0.4	0.4	blood	div	0.2	-1	500	0.005	randomsex	0	0	constant	constant	10000	100	0.00261093890610939	0.0175194480551945	0.97987101289871	2.17066461449845e-05	0.000191388617754641	0.000200149105504361
81	0	0.5	blood	div	0.2	-1	500	0.005	randomsex	0	0	constant	constant	10000	100	0.264907109289071	0.469007499250075	0.266086791320868	0.0197688570314026	0.00422134357408375	0.0193473997157349
82	0.1	0.5	blood	div	0.2	-1	500	0.005	randomsex	0	0	constant	constant	10000	100	0.00304229577042296	0.0397646235376462	0.957192680731927	4.51801759136124e-05	0.000588356293031036	0.0006188989858089
83	0.2	0.5	blood	div	0.2	-1	500	0.005	randomsex	0	0	constant	constant	10000	100	0.00272132786721328	0.025023497650235	0.972257174282572	2.60012845852149e-05	0.000324113708566907	0.000334643584858706
84	0.3	0.5	blood	div	0.2	-1	500	0.005	randomsex	0	0	constant	constant	10000	100	0.00264773522647735	0.02004399560044	0.977307069293071	2.42854077131849e-05	0.000220106510119391	0.000228156097004099
85	0.4	0.5	blood	div	0.2	-1	500	0.005	randomsex	0	0	constant	constant	10000	100	0.00261113888611139	0.0175500449955005	0.979839816018398	2.46576480249028e-05	0.000215142881399709	0.000227638068453462
86	0	0.6	blood	div	0.2	-1	500	0.005	randomsex	0	0	constant	constant	10000	100	0.265957204279572	0.468168383161684	0.265874212578742	0.0203700597149868	0.00489151555619008	0.0203701277799836
87	0.1	0.6	blood	div	0.2	-1	500	0.005	randomsex	0	0	constant	constant	10000	100	0.00304749525047495	0.0397482251774823	0.957204679532047	4.86451949134455e-05	0.000549360878549599	0.000585608493875308
88	0.2	0.6	blood	div	0.2	-1	500	0.005	randomsex	0	0	constant	constant	10000	100	0.00272192780721928	0.024993500649935	0.972283371662834	2.99322905030477e-05	0.000348480038712071	0.000365879503330966
89	0.3	0.6	blood	div	0.2	-1	500	0.005	randomsex	0	0	constant	constant	10000	100	0.00264733526647335	0.0200735926407359	0.977278472152785	2.53881458687152e-05	0.000209018845918586	0.000220275200530754
90	0.4	0.6	blood	div	0.2	-1	500	0.005	randomsex	0	0	constant	constant	10000	100	0.00261333866613339	0.0175646435356464	0.979822217778222	2.44313470135769e-05	0.000201386631006359	0.000214812163610269
91	0	0.7	blood	div	0.2	-1	500	0.005	randomsex	0	0	constant	constant	10000	100	0.26435096490351	0.467944205579442	0.267704229577042	0.0209306611538224	0.00440765497765574	0.0211741165273267
92	0.1	0.7	blood	div	0.2	-1	500	0.005	randomsex	0	0	constant	constant	10000	100	0.00303909609039096	0.0397346265373463	0.957225277472253	4.25842115886663e-05	0.000584056257256434	0.000608566511060268
93	0.2	0.7	blood	div	0.2	-1	500	0.005	randomsex	0	0	constant	constant	10000	100	0.00272652734726527	0.024990700929907	0.97228097190281	2.94321420145564e-05	0.000325403856602827	0.000342789349778153
94	0.3	0.7	blood	div	0.2	-1	500	0.005	randomsex	0	0	constant	constant	10000	100	0.00264773522647735	0.0200509949005099	0.977299670032997	2.91258506651103e-05	0.000257238437058757	0.000273456057395564
95	0.4	0.7	blood	div	0.2	-1	500	0.005	randomsex	0	0	constant	constant	10000	100	0.00261333866613339	0.0175580441955804	0.979829417058294	2.28949336632269e-05	0.000210288891528935	0.000223171307194425
96	0	0.8	blood	div	0.2	-1	500	0.005	randomsex	0	0	constant	constant	10000	100	0.265629637036296	0.468830516948305	0.265540445955404	0.0180253546873258	0.00444543804119472	0.0169034358588177
97	0.1	0.8	blood	div	0.2	-1	500	0.005	randomsex	0	0	constant	constant	10000	100	0.00304109589041096	0.0397024297570243	0.957256074392561	4.8006561635391e-05	0.000557571829341016	0.000589205952707971
98	0.2	0.8	blood	div	0.2	-1	500	0.005	randomsex	0	0	constant	constant	10000	100	0.00272572742725727	0.024992700729927	0.972281771822818	2.43684349902987e-05	0.000277553718699212	0.00029054161388911
99	0.3	0.8	blood	div	0.2	-1	500	0.005	randomsex	0	0	constant	constant	10000	100	0.00264833516648335	0.0200633936606339	0.977287671232877	2.54636126055968e-05	0.000240830540100601	0.000253273793117481
100	0.4	0.8	blood	div	0.2	-1	500	0.005	randomsex	0	0	constant	constant	10000	100	0.00261733826617338	0.0176014398560144	0.979779822017798	2.49871961261603e-05	0.00019827023701116	0.000212151670313971
101	0	0.9	blood	div	0.2	-1	500	0.005	randomsex	0	0	constant	constant	10000	100	0.262069393060694	0.469031896810319	0.268898710128987	0.0191495809256722	0.00477706895230215	0.0195270554162812
102	0.1	0.9	blood	div	0.2	-1	500	0.005	randomsex	0	0	constant	constant	10000	100	0.00304009599040096	0.0396408359164084	0.957319068093191	3.69489092053397e-05	0.0005610619695674	0.000582118962704609
103	0.2	0.9	blood	div	0.2	-1	500	0.005	randomsex	0	0	constant	constant	10000	100	0.00272212778722128	0.025018298170183	0.972258774122588	3.09128913056048e-05	0.000311341454386193	0.000326578345462562
104	0.3	0.9	blood	div	0.2	-1	500	0.005	randomsex	0	0	constant	constant	10000	100	0.00264713528647135	0.0200625937406259	0.977291070892911	2.30312692088123e-05	0.000248003464579175	0.000258787575375748
105	0.4	0.9	blood	div	0.2	-1	500	0.005	randomsex	0	0	constant	constant	10000	100	0.00261473852614739	0.0175446455354465	0.979840815918408	2.2267923543007e-05	0.00018159926459247	0.000194050664545519
106	0	1	blood	div	0.2	-1	500	0.005	randomsex	0	0	constant	constant	10000	100	0.264354364563544	0.467573442655734	0.268073192680732	0.0191362582721352	0.00467108660514928	0.0187833062464818
107	0.1	1	blood	div	0.2	-1	500	0.005	randomsex	0	0	constant	constant	10000	100	0.00304029597040296	0.0397144285571443	0.957247075292471	3.99409174690009e-05	0.000592328027920011	0.000612045737954146
108	0.2	1	blood	div	0.2	-1	500	0.005	randomsex	0	0	constant	constant	10000	100	0.00272692730726927	0.024993300669933	0.972280571942806	3.08134169288206e-05	0.0003332429738534	0.000351111869463892
109	0.3	1	blood	div	0.2	-1	500	0.005	randomsex	0	0	constant	constant	10000	100	0.00264173582641736	0.020002399760024	0.977356264373563	2.90564206482064e-05	0.00024298012893269	0.000262586872297609
110	0.4	1	blood	div	0.2	-1	500	0.005	randomsex	0	0	constant	constant	10000	100	0.00261953804619538	0.0175678432156784	0.979812218778122	2.56595745328771e-05	0.000194501042960631	0.000208823847527505
111	0	0	blood	div	0.2	-1	500	0.005	randomsex	1	0	constant	constant	10000	100	0.261476652334767	0.468500749925008	0.270021197880212	0.0197360581894618	0.00469961452521558	0.0203127962842348
112	0.1	0	blood	div	0.2	-1	500	0.005	randomsex	1	0	constant	constant	10000	100	0.00304229577042296	0.0396894310568943	0.957269073092691	4.75330041544581e-05	0.000610387082831057	0.000640864028509299
113	0.2	0	blood	div	0.2	-1	500	0.005	randomsex	1	0	constant	constant	10000	100	0.00272612738726127	0.025010098990101	0.972264173582642	2.57201138059395e-05	0.000292844391228374	0.000304815960953843
114	0.3	0	blood	div	0.2	-1	500	0.005	randomsex	1	0	constant	constant	10000	100	0.00264693530646935	0.020042595740426	0.977310268973103	2.64388295092698e-05	0.000234266474064847	0.000244429184090023
115	0.4	0	blood	div	0.2	-1	500	0.005	randomsex	1	0	constant	constant	10000	100	0.00261173882611739	0.0175364463553645	0.979850814918508	2.78496399889127e-05	0.000184648201846482	0.000200430358900261
116	0	0.1	blood	div	0.2	-1	500	0.005	randomsex	1	0	constant	constant	10000	100	0.759426457354265	0.220691930806919	0.0198814118588141	0.00510997043276786	0.00434719530942585	0.000772582087587605
117	0.1	0.1	blood	div	0.2	-1	500	0.005	randomsex	1	0	constant	constant	10000	100	0.267191280871913	0.46831096890311	0.264499550044995	0.0193125281865326	0.00448014979416087	0.020052690949099
118	0.2	0.1	blood	div	0.2	-1	500	0.005	randomsex	1	0	constant	constant	10000	100	0.0034952504749525	0.0542293770622938	0.942276372362764	7.73517170528603e-05	0.000966804524115014	0.00101831625243424
119	0.3	0.1	blood	div	0.2	-1	500	0.005	randomsex	1	0	constant	constant	10000	100	0.00286931306869313	0.0324157584241576	0.964714728527147	3.98421846277033e-05	0.000428460539597953	0.000454127784283322
120	0.4	0.1	blood	div	0.2	-1	500	0.005	randomsex	1	0	constant	constant	10000	100	0.00272512748725127	0.024982701729827	0.972291370862914	2.8686340261841e-05	0.00027206339057545	0.00028855885814038
121	0	0.2	blood	div	0.2	-1	500	0.005	randomsex	1	0	constant	constant	10000	100	0.803122887711229	0.183105489451055	0.0137718228177182	0.00344089801622975	0.00304519515088782	0.000402940719090866
122	0.1	0.2	blood	div	0.2	-1	500	0.005	randomsex	1	0	constant	constant	10000	100	0.724958104189581	0.249166083391661	0.0258766123387661	0.00547171932801625	0.00452598991342189	0.000960114066617618
123	0.2	0.2	blood	div	0.2	-1	500	0.005	randomsex	1	0	constant	constant	10000	100	0.264614738526147	0.46770602939706	0.267678832116788	0.0232307731033844	0.00470369285883107	0.0232764048530387
124	0.3	0.2	blood	div	0.2	-1	500	0.005	randomsex	1	0	constant	constant	10000	100	0.0040991900809919	0.0686495350464953	0.927252474752525	9.25407051379858e-05	0.0012214925464029	0.00127926151156252
125	0.4	0.2	blood	div	0.2	-1	500	0.005	randomsex	1	0	constant	constant	10000	100	0.00304489551044895	0.0397854214578542	0.957171682831717	4.81212848680618e-05	0.000578742382649841	0.000602598194133744
126	0	0.3	blood	div	0.2	-1	500	0.005	randomsex	1	0	constant	constant	10000	100	0.821994600539946	0.166406559344066	0.0116004399560044	0.00303504876363209	0.00272226776374718	0.00032148797797375
127	0.1	0.3	blood	div	0.2	-1	500	0.005	randomsex	1	0	constant	constant	10000	100	0.7804099590041	0.202806519348065	0.0167825217478252	0.00392864845035714	0.0033984195514326	0.000541878716395367
128	0.2	0.3	blood	div	0.2	-1	500	0.005	randomsex	1	0	constant	constant	10000	100	0.697521247875212	0.271033896610339	0.0314446555344466	0.00603691963128688	0.00483847870477018	0.00122678077403612
129	0.3	0.3	blood	div	0.2	-1	500	0.005	randomsex	1	0	constant	constant	10000	100	0.262474352564744	0.467827617238276	0.26969603039696	0.0208011244687825	0.00511761295841006	0.0209566951381929
130	0.4	0.3	blood	div	0.2	-1	500	0.005	randomsex	1	0	constant	constant	10000	100	0.00483171682831717	0.0828589141085891	0.912309569043096	0.000148156393003631	0.00164878708719526	0.00175990646839485
131	0	0.4	blood	div	0.2	-1	500	0.005	randomsex	1	0	constant	constant	10000	100	0.832851714828517	0.156705529447055	0.0104445555444456	0.00319125611637351	0.00288764617966735	0.000312095157020143
132	0.1	0.4	blood	div	0.2	-1	500	0.005	randomsex	1	0	constant	constant	10000	100	0.803378662133787	0.182882511748825	0.0137396260373963	0.00349964065641242	0.00309735431766673	0.0004143206796121
133	0.2	0.4	blood	div	0.2	-1	500	0.005	randomsex	1	0	constant	constant	10000	100	0.759546245375462	0.220548945105489	0.0199058094190581	0.00476340196694472	0.00407840499431098	0.00069517781122119
134	0.3	0.4	blood	div	0.2	-1	500	0.005	randomsex	1	0	constant	constant	10000	100	0.673263073692631	0.28981601839816	0.0369213078692131	0.00718083712333851	0.00564083224439273	0.00157671142983406
135	0.4	0.4	blood	div	0.2	-1	500	0.005	randomsex	1	0	constant	constant	10000	100	0.26390200979902	0.468227577242276	0.267872412758724	0.0206399318738245	0.00418562952877548	0.0204737853177485
136	0	0.5	blood	div	0.2	-1	500	0.005	randomsex	1	0	constant	constant	10000	100	0.839460253974603	0.150741325867413	0.0097990200979902	0.00307399836231429	0.0027897152430166	0.00029016075116367
137	0.1	0.5	blood	div	0.2	-1	500	0.005	randomsex	1	0	constant	constant	10000	100	0.817172682731727	0.170729527047295	0.0120997900209979	0.00323336808978451	0.0028841204677514	0.000357174290687991
138	0.2	0.5	blood	div	0.2	-1	500	0.005	randomsex	1	0	constant	constant	10000	100	0.787416658334167	0.196756724327567	0.0158260173982602	0.00415391238017377	0.00360587573918622	0.000558888137223254
139	0.3	0.5	blood	div	0.2	-1	500	0.005	randomsex	1	0	constant	constant	10000	100	0.741350664933507	0.235739426057394	0.0229105089491051	0.00505558797057696	0.00420457644959516	0.000862339379894264
140	0.4	0.5	blood	div	0.2	-1	500	0.005	randomsex	1	0	constant	constant	10000	100	0.653637636236376	0.304535946405359	0.0418260173982602	0.00777595193734256	0.00591356073783613	0.00189415622711027
141	0	0.6	blood	div	0.2	-1	500	0.005	randomsex	1	0	constant	constant	10000	100	0.843638836116388	0.146977902209779	0.00938446155384462	0.00267093922381483	0.00244585088948008	0.000232813506328998
142	0.1	0.6	blood	div	0.2	-1	500	0.005	randomsex	1	0	constant	constant	10000	100	0.826394760523948	0.162492550744926	0.0111132886711329	0.00291461852688182	0.00262471055622283	0.00029856050216686
143	0.2	0.6	blood	div	0.2	-1	500	0.005	randomsex	1	0	constant	constant	10000	100	0.803717628237176	0.182601539846015	0.0136808319168083	0.00338442897969556	0.00299577663746642	0.000395459320735523
144	0.3	0.6	blood	div	0.2	-1	500	0.005	randomsex	1	0	constant	constant	10000	100	0.773395460453955	0.208802919708029	0.0178016198380162	0.00465265752187847	0.00400761715695229	0.000653657801774698
145	0.4	0.6	blood	div	0.2	-1	500	0.005	randomsex	1	0	constant	constant	10000	100	0.725887811218878	0.248421557844216	0.0256896310368963	0.00515214182717551	0.00423120371773313	0.00094139359370737
146	0	0.7	blood	div	0.2	-1	500	0.005	randomsex	1	0	constant	constant	10000	100	0.847306069393061	0.14363303669633	0.00905929407059294	0.00247554623910991	0.00227183529782761	0.000210423316782146
147	0.1	0.7	blood	div	0.2	-1	500	0.005	randomsex	1	0	constant	constant	10000	100	0.832795720427957	0.156767923207679	0.0104359564043596	0.00310123380625744	0.00280547454815949	0.000301727305648308
148	0.2	0.7	blood	div	0.2	-1	500	0.005	randomsex	1	0	constant	constant	10000	100	0.814584741525847	0.173006099390061	0.0124101589841016	0.00287742135653393	0.00256929918471741	0.000318870966924764
149	0.3	0.7	blood	div	0.2	-1	500	0.005	randomsex	1	0	constant	constant	10000	100	0.791476252374763	0.193250474952505	0.0152732726727327	0.0036326524061661	0.00317830075685986	0.000464621291445516
150	0.4	0.7	blood	div	0.2	-1	500	0.005	randomsex	1	0	constant	constant	10000	100	0.759202479752025	0.220845515448455	0.019952804719528	0.00462215122209045	0.00393310825722514	0.000700155748884062
151	0	0.8	blood	div	0.2	-1	500	0.005	randomsex	1	0	constant	constant	10000	100	0.85041795820418	0.140795920407959	0.00878672132786721	0.00273799281308572	0.00250740944256538	0.000236171474275153
152	0.1	0.8	blood	div	0.2	-1	500	0.005	randomsex	1	0	constant	constant	10000	100	0.837323467653235	0.152684731526847	0.00999300069993001	0.00277576789193867	0.00251763575888368	0.000263906566854509
153	0.2	0.8	blood	div	0.2	-1	500	0.005	randomsex	1	0	constant	constant	10000	100	0.822020797920208	0.166399360063994	0.0115804419558044	0.00306449321292369	0.00275948542307714	0.000313175362217618
154	0.3	0.8	blood	div	0.2	-1	500	0.005	randomsex	1	0	constant	constant	10000	100	0.80369703029697	0.182592340765923	0.0137120287971203	0.00359789866093867	0.00318561574630766	0.000420511264053835
155	0.4	0.8	blood	div	0.2	-1	500	0.005	randomsex	1	0	constant	constant	10000	100	0.779622437756224	0.203497050294971	0.0168821117888211	0.00349819011309832	0.00304345416980559	0.000467447715844871
156	0	0.9	blood	div	0.2	-1	500	0.005	randomsex	1	0	constant	constant	10000	100	0.852393360663934	0.139006899310069	0.0085989401059894	0.00272634032387385	0.00249742096267947	0.000235086523614931
157	0.1	0.9	blood	div	0.2	-1	500	0.005	randomsex	1	0	constant	constant	10000	100	0.841596840315968	0.148805519448055	0.0095974402559744	0.00250068692743208	0.00227569112429248	0.00023417722146131
158	0.2	0.9	blood	div	0.2	-1	500	0.005	randomsex	1	0	constant	constant	10000	100	0.828720527947205	0.160418158184182	0.0108611138886111	0.00304598216942445	0.00275084559801685	0.000300056109975307
159	0.3	0.9	blood	div	0.2	-1	500	0.005	randomsex	1	0	constant	constant	10000	100	0.812662733726627	0.174711928807119	0.0126241375862414	0.00343884324068208	0.00305964776168454	0.000386365192643853
160	0.4	0.9	blood	div	0.2	-1	500	0.005	randomsex	1	0	constant	constant	10000	100	0.793485851414859	0.191532646735326	0.014982501749825	0.00308850004075565	0.00272041131776796	0.00038423841239624
161	0	1	blood	div	0.2	-1	500	0.005	randomsex	1	0	constant	constant	10000	100	0.853591840815918	0.13791800819918	0.00849075092490751	0.00248525696320399	0.00228284618865288	0.00021223324564125
162	0.1	1	blood	div	0.2	-1	500	0.005	randomsex	1	0	constant	constant	10000	100	0.84388901109889	0.146737526247375	0.00937486251374862	0.00261765174590922	0.00239489344595937	0.000230326635660418
163	0.2	1	blood	div	0.2	-1	500	0.005	randomsex	1	0	constant	constant	10000	100	0.832978102189781	0.156597540245975	0.0104225577442256	0.00276204642369603	0.00249962998563412	0.000266630609500855
164	0.3	1	blood	div	0.2	-1	500	0.005	randomsex	1	0	constant	constant	10000	100	0.819470252974702	0.168668333166683	0.0118586141385861	0.00309631204704109	0.00277325649577497	0.000329478413683143
165	0.4	1	blood	div	0.2	-1	500	0.005	randomsex	1	0	constant	constant	10000	100	0.80341305869413	0.182842715728427	0.0137426257374263	0.00327815058908905	0.0028940860146823	0.000392239794428155
166	0	0	blood	div	0.2	-1	500	0.005	randomsex	0	1	constant	constant	10000	50	0.264760923907609	0.467893210678932	0.267346665333467	0.0195455886549752	0.00478320438246129	0.0192834919155545
167	0.1	0	blood	div	0.2	-1	500	0.005	randomsex	0	1	constant	constant	10000	50	0.00303969603039696	0.0397050294970503	0.957254874512549	3.90764291938164e-05	0.000542058198194199	0.000565124820714578
168	0.2	0	blood	div	0.2	-1	500	0.005	randomsex	0	1	constant	constant	10000	50	0.00272872712728727	0.025011098890111	0.972260373962604	2.77588355737602e-05	0.000347666254368175	0.000361892203719677
169	0.3	0	blood	div	0.2	-1	500	0.005	randomsex	0	1	constant	constant	10000	50	0.00264853514648535	0.0200675932406759	0.977284871512849	2.41720329539272e-05	0.000251201848707782	0.00026305036312971
170	0.4	0	blood	div	0.2	-1	500	0.005	randomsex	0	1	constant	constant	10000	50	0.00261513848615138	0.0175774422557744	0.979807219278072	2.25348091475466e-05	0.000186126112229044	0.000196836824588121
171	0	0.1	blood	div	0.2	-1	500	0.005	randomsex	0	1	constant	constant	10000	50	0.676631736826317	0.287242675732427	0.0361259874012599	0.00637629076929636	0.0049862533225692	0.00142647156881467
172	0.1	0.1	blood	div	0.2	-1	500	0.005	randomsex	0	1	constant	constant	10000	50	0.00451094890510949	0.07795500449955	0.917533646635336	0.000117719474816691	0.00149923721033667	0.00158430618596712
173	0.2	0.1	blood	div	0.2	-1	500	0.005	randomsex	0	1	constant	constant	10000	50	0.0028981101889811	0.0342901709829017	0.962810918908109	3.45417877131845e-05	0.000499298170462233	0.000519672279781233
174	0.3	0.1	blood	div	0.2	-1	500	0.005	randomsex	0	1	constant	constant	10000	50	0.00271212878712129	0.0247853214678532	0.97250194980502	2.82500018003761e-05	0.000292184830640263	0.000304970513048035
175	0.4	0.1	blood	div	0.2	-1	500	0.005	randomsex	0	1	constant	constant	10000	50	0.00265173482651735	0.0206597340265973	0.976687531246875	2.55815278098923e-05	0.000223884067529875	0.000235397767498503
176	0	0.2	blood	div	0.2	-1	500	0.005	randomsex	0	1	constant	constant	10000	50	0.728606139386061	0.246231176882312	0.0251628837116288	0.00566949290823086	0.00466844455939075	0.00102011723585573
177	0.1	0.2	blood	div	0.2	-1	500	0.005	randomsex	0	1	constant	constant	10000	50	0.0307149285071493	0.26386801319868	0.705418658134187	0.00183378896153174	0.00620482846191684	0.00797993406587346
178	0.2	0.2	blood	div	0.2	-1	500	0.005	randomsex	0	1	constant	constant	10000	50	0.00330646935306469	0.0500995900409959	0.946593540645935	5.30408926631776e-05	0.000788039297254445	0.000819398531191946
179	0.3	0.2	blood	div	0.2	-1	500	0.005	randomsex	0	1	constant	constant	10000	50	0.00282671732826717	0.0313488651134887	0.965823417658234	3.43888318012089e-05	0.000444041309681265	0.000464789758071959
180	0.4	0.2	blood	div	0.2	-1	500	0.005	randomsex	0	1	constant	constant	10000	50	0.0027019298070193	0.0244647535246475	0.972834116588341	2.73955572283233e-05	0.000323727358602618	0.000336547552520063
181	0	0.3	blood	div	0.2	-1	500	0.005	randomsex	0	1	constant	constant	10000	50	0.750502349765024	0.228147785221478	0.0213502649735027	0.00423174574664975	0.00357341971663824	0.000671206536830597
182	0.1	0.3	blood	div	0.2	-1	500	0.005	randomsex	0	1	constant	constant	10000	50	0.313708229177082	0.479069893010699	0.207220677932207	0.0131281553066637	0.00360957694714072	0.00999052149622973
183	0.2	0.3	blood	div	0.2	-1	500	0.005	randomsex	0	1	constant	constant	10000	50	0.00454674532546745	0.0811760823917608	0.914279572042796	9.91795243009944e-05	0.00144332313993273	0.00152865303301979
184	0.3	0.3	blood	div	0.2	-1	500	0.005	randomsex	0	1	constant	constant	10000	50	0.00301121403011214	0.0404660544046605	0.956521115565211	3.65957615289945e-05	0.000592282191098994	0.000616053326105074
185	0.4	0.3	blood	div	0.2	-1	500	0.005	randomsex	0	1	constant	constant	10000	50	0.00277992200779922	0.0293246675332467	0.967895610438956	2.98782586154917e-05	0.000383088433906448	0.000400553242047315
186	0	0.4	blood	div	0.2	-1	500	0.005	randomsex	0	1	constant	constant	10000	50	0.762691530846915	0.217935206479352	0.0193746625337466	0.00411239595135109	0.00351434426486042	0.000609134979761028
187	0.1	0.4	blood	div	0.2	-1	500	0.005	randomsex	0	1	constant	constant	10000	50	0.496035796420358	0.408409759024098	0.0955520447955204	0.00999884167215332	0.00584856009056737	0.00426643857879479
188	0.2	0.4	blood	div	0.2	-1	500	0.005	randomsex	0	1	constant	constant	10000	50	0.0103629637036296	0.155447455254475	0.834191180881912	0.000331818068793826	0.00293749676894644	0.00325068112267317
189	0.3	0.4	blood	div	0.2	-1	500	0.005	randomsex	0	1	constant	constant	10000	50	0.00338646135386461	0.0542877712228777	0.942325567443256	5.08637288643134e-05	0.000874455875353183	0.000912711029728948
190	0.4	0.4	blood	div	0.2	-1	500	0.005	randomsex	0	1	constant	constant	10000	50	0.00289391060893911	0.0356246375362464	0.961481051894811	3.15614321215385e-05	0.000438024454769992	0.000456370087009777
191	0	0.5	blood	div	0.2	-1	500	0.005	randomsex	0	1	constant	constant	10000	50	0.770229577042296	0.211536446355364	0.0182351764823518	0.00319485876905787	0.00275422250446557	0.000456877487280497
192	0.1	0.5	blood	div	0.2	-1	500	0.005	randomsex	0	1	constant	constant	10000	50	0.571051694830517	0.363113088691131	0.0658356164383562	0.00840438896747506	0.00569080270232109	0.00276380184671927
193	0.2	0.5	blood	div	0.2	-1	500	0.005	randomsex	0	1	constant	constant	10000	50	0.0393020697930207	0.305605239476052	0.655092090790921	0.00142013111469732	0.00453814410462875	0.0059353829107896
194	0.3	0.5	blood	div	0.2	-1	500	0.005	randomsex	0	1	constant	constant	10000	50	0.00426177382261774	0.0772332766723328	0.918505149485051	7.30165632679899e-05	0.00122147930140188	0.00128088279726688
195	0.4	0.5	blood	div	0.2	-1	500	0.005	randomsex	0	1	constant	constant	10000	50	0.00307589241075892	0.0440547945205479	0.952869713028697	3.61436713210944e-05	0.000579094518975659	0.000601744351028687
196	0	0.6	blood	div	0.2	-1	500	0.005	randomsex	0	1	constant	constant	10000	50	0.776067193280672	0.206568343165683	0.0173654634536546	0.00402112593509978	0.00346581815457518	0.000569483146140482
197	0.1	0.6	blood	div	0.2	-1	500	0.005	randomsex	0	1	constant	constant	10000	50	0.612795120487951	0.334670732926707	0.0525335466453355	0.00660183360935316	0.00474814862841634	0.00189107271297657
198	0.2	0.6	blood	div	0.2	-1	500	0.005	randomsex	0	1	constant	constant	10000	50	0.10188401159884	0.429168083191681	0.468945705429457	0.0025391571271168	0.00282756344552254	0.00532022106122122
199	0.3	0.6	blood	div	0.2	-1	500	0.005	randomsex	0	1	constant	constant	10000	50	0.00657714228577142	0.116684131586841	0.876740925907409	0.000172893500984517	0.0022015868035645	0.00236686827472153
200	0.4	0.6	blood	div	0.2	-1	500	0.005	randomsex	0	1	constant	constant	10000	50	0.0034012598740126	0.0559116088391161	0.940685731426857	5.0900248942188e-05	0.000804798681650174	0.000843326227980619
201	0	0.7	blood	div	0.2	-1	500	0.005	randomsex	0	1	constant	constant	10000	50	0.780801519848015	0.202501749825018	0.0166967303269673	0.0035529342395371	0.00307861691455394	0.000485472561939634
202	0.1	0.7	blood	div	0.2	-1	500	0.005	randomsex	0	1	constant	constant	10000	50	0.63761103889611	0.316859314068593	0.0455282471752825	0.00758282399523261	0.00565796481551205	0.00195180564738673
203	0.2	0.7	blood	div	0.2	-1	500	0.005	randomsex	0	1	constant	constant	10000	50	0.172520147985201	0.481060893910609	0.34641595840416	0.00358534332418591	0.0014725356551066	0.00485189105268794
204	0.3	0.7	blood	div	0.2	-1	500	0.005	randomsex	0	1	constant	constant	10000	50	0.0132882711728827	0.185128087191281	0.801583841615838	0.000370684096103804	0.00278092004381893	0.00313753727697933
205	0.4	0.7	blood	div	0.2	-1	500	0.005	randomsex	0	1	constant	constant	10000	50	0.00402299770022998	0.0732338766123388	0.922744725527447	6.81021340070779e-05	0.00118704094835467	0.0012437742673124
206	0	0.8	blood	div	0.2	-1	500	0.005	randomsex	0	1	constant	constant	10000	50	0.783246275372463	0.200399560043996	0.0163535646435356	0.00417908460410316	0.00364178190910599	0.000550530457152659
207	0.1	0.8	blood	div	0.2	-1	500	0.005	randomsex	0	1	constant	constant	10000	50	0.653312668733127	0.305318068193181	0.0413692630736926	0.00664343777233244	0.00506811422711659	0.00160132921178647
208	0.2	0.8	blood	div	0.2	-1	500	0.005	randomsex	0	1	constant	constant	10000	50	0.236172782721728	0.495010498950105	0.268817518248175	0.0048070700711801	0.000713655515409281	0.00483497190321334
209	0.3	0.8	blood	div	0.2	-1	500	0.005	randomsex	0	1	constant	constant	10000	50	0.028027197280272	0.270512948705129	0.701459854014599	0.000805959731864702	0.00341246766181113	0.00419957282770382
210	0.4	0.8	blood	div	0.2	-1	500	0.005	randomsex	0	1	constant	constant	10000	50	0.00527887211278872	0.0989113088691131	0.895808419158084	0.000120440134350957	0.00167678679990085	0.00178870148618965
211	0	0.9	blood	div	0.2	-1	500	0.005	randomsex	0	1	constant	constant	10000	50	0.785332066793321	0.198603339666033	0.0160653934606539	0.00353236192413971	0.00309753794479181	0.000447849277222125
212	0.1	0.9	blood	div	0.2	-1	500	0.005	randomsex	0	1	constant	constant	10000	50	0.667347465253475	0.294703529647035	0.0379484051594841	0.00590286345025714	0.00458348937847755	0.00134329981917885
213	0.2	0.9	blood	div	0.2	-1	500	0.005	randomsex	0	1	constant	constant	10000	50	0.289646635336466	0.492246575342466	0.21810798920108	0.00515324692175743	0.00115770278112785	0.0042160928160453
214	0.3	0.9	blood	div	0.2	-1	500	0.005	randomsex	0	1	constant	constant	10000	50	0.0501131886811319	0.34548605139486	0.604401159884012	0.0011021705955735	0.00271377358181328	0.00379975259021175
215	0.4	0.9	blood	div	0.2	-1	500	0.005	randomsex	0	1	constant	constant	10000	50	0.00785681431856814	0.136134386561344	0.85600899910009	0.000219164457826585	0.00260521932879045	0.00281713146388339
216	0	1	blood	div	0.2	-1	500	0.005	randomsex	0	1	constant	constant	10000	50	0.787393860613939	0.196808919108089	0.0157958204179582	0.00402057290363188	0.00352343837788577	0.000507250751247178
217	0.1	1	blood	div	0.2	-1	500	0.005	randomsex	0	1	constant	constant	10000	50	0.675782821717828	0.28827797220278	0.0359398060193981	0.00616717546802856	0.00486519891045386	0.00132667273129011
218	0.2	1	blood	div	0.2	-1	500	0.005	randomsex	0	1	constant	constant	10000	50	0.331587441255874	0.483447655234477	0.184965103489651	0.00579699586823861	0.00185384544125956	0.00410522825054186
219	0.3	1	blood	div	0.2	-1	500	0.005	randomsex	0	1	constant	constant	10000	50	0.0752642735726427	0.399308069193081	0.525425857414259	0.00170337817495035	0.00275871677130697	0.00444806617340664
220	0.4	1	blood	div	0.2	-1	500	0.005	randomsex	0	1	constant	constant	10000	50	0.012980701929807	0.186613138686131	0.80040495950405	0.000356507800040835	0.00290241500315918	0.00325068798232688
221	0	0	blood	div	0.2	-1	500	0.005	randomsex	0	10	constant	constant	10000	50	0.267558444155584	0.468065393460654	0.264375362463754	0.0173486221905504	0.00485579465723538	0.0171397671881413
222	0.1	0	blood	div	0.2	-1	500	0.005	randomsex	0	10	constant	constant	10000	50	0.00304529547045295	0.0397670232976702	0.957189681031897	4.1001442718304e-05	0.00056334871704499	0.000580828421832464
223	0.2	0	blood	div	0.2	-1	500	0.005	randomsex	0	10	constant	constant	10000	50	0.00272632736726327	0.025015898410159	0.97225897410259	3.15306991905301e-05	0.000301651050013799	0.000318572358782441
224	0.3	0	blood	div	0.2	-1	500	0.005	randomsex	0	10	constant	constant	10000	50	0.00265093490650935	0.0200807919208079	0.977269673032697	2.49936619552571e-05	0.000242837775420637	0.000257885871177283
225	0.4	0	blood	div	0.2	-1	500	0.005	randomsex	0	10	constant	constant	10000	50	0.00261033896610339	0.0175602439756024	0.9798300169983	2.13567505365918e-05	0.000198855741769938	0.000208698167081313
226	0	0.1	blood	div	0.2	-1	500	0.005	randomsex	0	10	constant	constant	10000	50	0.674977902209779	0.288427357264274	0.0365941405859414	0.00663024462095269	0.00514983124040523	0.00150493018202345
227	0.1	0.1	blood	div	0.2	-1	500	0.005	randomsex	0	10	constant	constant	10000	50	0.00476992300769923	0.0821419858014199	0.913088891110889	0.000118752129809117	0.00163116278678919	0.00173859034858416
228	0.2	0.1	blood	div	0.2	-1	500	0.005	randomsex	0	10	constant	constant	10000	50	0.00290810918908109	0.0353274672532747	0.961765823417658	3.23058824896241e-05	0.00050036897944655	0.00052009948313575
229	0.3	0.1	blood	div	0.2	-1	500	0.005	randomsex	0	10	constant	constant	10000	50	0.00271152884711529	0.0252960703929607	0.971992600739926	2.92773272752695e-05	0.000355006167161287	0.000372217659961161
230	0.4	0.1	blood	div	0.2	-1	500	0.005	randomsex	0	10	constant	constant	10000	50	0.00265173482651735	0.0208919108089191	0.976456354364564	2.36106810395059e-05	0.000243261264872813	0.000250412958854236
231	0	0.2	blood	div	0.2	-1	500	0.005	randomsex	0	10	constant	constant	10000	50	0.727397260273973	0.246994700529947	0.0256084391560844	0.00564157276865015	0.00466276142210034	0.00100111682461823
232	0.1	0.2	blood	div	0.2	-1	500	0.005	randomsex	0	10	constant	constant	10000	50	0.0377016298370163	0.27416498350165	0.688132586741326	0.00216250716332823	0.0069183959615522	0.00903676128331733
233	0.2	0.2	blood	div	0.2	-1	500	0.005	randomsex	0	10	constant	constant	10000	50	0.00357064293570643	0.0562853714628537	0.940143585641436	5.72285114475473e-05	0.000995114794663444	0.00104070090198622
234	0.3	0.2	blood	div	0.2	-1	500	0.005	randomsex	0	10	constant	constant	10000	50	0.00286951304869513	0.0337626237376262	0.963365663433657	3.02811478378704e-05	0.000532184292158649	0.000554117007954921
235	0.4	0.2	blood	div	0.2	-1	500	0.005	randomsex	0	10	constant	constant	10000	50	0.00271852814718528	0.0257652234776522	0.971516248375162	2.57106884906023e-05	0.000316692663601045	0.000329301323332214
236	0	0.3	blood	div	0.2	-1	500	0.005	randomsex	0	10	constant	constant	10000	50	0.749317868213179	0.228915108489151	0.0217656234376562	0.00479254136195369	0.0040619437251552	0.000754819092307473
237	0.1	0.3	blood	div	0.2	-1	500	0.005	randomsex	0	10	constant	constant	10000	50	0.316157184281572	0.468884311568843	0.214958504149585	0.0122167281361909	0.00333354698829702	0.00951155799284443
238	0.2	0.3	blood	div	0.2	-1	500	0.005	randomsex	0	10	constant	constant	10000	50	0.00638236176382362	0.099962203779622	0.893655834416558	0.000158292781231906	0.00174883556105351	0.00189618357084574
239	0.3	0.3	blood	div	0.2	-1	500	0.005	randomsex	0	10	constant	constant	10000	50	0.0033000699930007	0.04804199580042	0.948659134086591	4.25391285800679e-05	0.000624791249213305	0.000658739288789391
240	0.4	0.3	blood	div	0.2	-1	500	0.005	randomsex	0	10	constant	constant	10000	50	0.00285931406859314	0.0330924907509249	0.964047595240476	2.77012936793074e-05	0.000437481847026191	0.000452895717133971
241	0	0.4	blood	div	0.2	-1	500	0.005	randomsex	0	10	constant	constant	10000	50	0.760802519748025	0.219288671132887	0.0199074092590741	0.00389286440203532	0.00332515577392783	0.000585673849889712
242	0.1	0.4	blood	div	0.2	-1	500	0.005	randomsex	0	10	constant	constant	10000	50	0.486496150384961	0.408981901809819	0.104521747825217	0.0114878446730409	0.00628495161596047	0.00535607714304677
243	0.2	0.4	blood	div	0.2	-1	500	0.005	randomsex	0	10	constant	constant	10000	50	0.0187623237676232	0.186716328367163	0.794522547745225	0.000595488208553087	0.00311150844741625	0.00369548179781848
244	0.3	0.4	blood	div	0.2	-1	500	0.005	randomsex	0	10	constant	constant	10000	50	0.00449175082491751	0.0717160283971603	0.923791420857914	7.73159355139357e-05	0.00109472954938966	0.001162283570735
245	0.4	0.4	blood	div	0.2	-1	500	0.005	randomsex	0	10	constant	constant	10000	50	0.00318528147185281	0.0440879912008799	0.952725727427257	3.68503815247416e-05	0.000618158373108507	0.000641753791828262
246	0	0.5	blood	div	0.2	-1	500	0.005	randomsex	0	10	constant	constant	10000	50	0.768870712928707	0.212463153684632	0.0186635336466353	0.00375211867133032	0.00321950874923552	0.000548035397692536
247	0.1	0.5	blood	div	0.2	-1	500	0.005	randomsex	0	10	constant	constant	10000	50	0.561710828917108	0.366043395660434	0.0722437756224378	0.00846699639448238	0.00548410566266664	0.00307872040836114
248	0.2	0.5	blood	div	0.2	-1	500	0.005	randomsex	0	10	constant	constant	10000	50	0.0597964203579642	0.31154104589541	0.628661333866613	0.00184786803503986	0.00398320229968537	0.00581093745465338
249	0.3	0.5	blood	div	0.2	-1	500	0.005	randomsex	0	10	constant	constant	10000	50	0.00773542645735426	0.109063293670633	0.883202879712029	0.000185054671433457	0.00173524316072158	0.0019121088374213
250	0.4	0.5	blood	div	0.2	-1	500	0.005	randomsex	0	10	constant	constant	10000	50	0.00392780721927807	0.0606235376462354	0.935447455254475	5.75607184588997e-05	0.000910415444212853	0.000960174882841509
251	0	0.6	blood	div	0.2	-1	500	0.005	randomsex	0	10	constant	constant	10000	50	0.774220577942206	0.207913408659134	0.0178660133986601	0.00384829276074353	0.0033124518260081	0.000550602177943472
252	0.1	0.6	blood	div	0.2	-1	500	0.005	randomsex	0	10	constant	constant	10000	50	0.602150784921508	0.339698630136986	0.0581513848615138	0.00868645237246703	0.00606994431263445	0.00266718622606474
253	0.2	0.6	blood	div	0.2	-1	500	0.005	randomsex	0	10	constant	constant	10000	50	0.127813418658134	0.403952204779522	0.468233576642336	0.00298188282499614	0.00284380806821551	0.00578034425052624
254	0.3	0.6	blood	div	0.2	-1	500	0.005	randomsex	0	10	constant	constant	10000	50	0.0157068293170683	0.162403559644036	0.821889611038896	0.00040062786440363	0.00217193064311587	0.00256015918873096
255	0.4	0.6	blood	div	0.2	-1	500	0.005	randomsex	0	10	constant	constant	10000	50	0.00551924807519248	0.0836812318768123	0.910799320067993	9.12888071929571e-05	0.00111494788216954	0.00119957522261831
256	0	0.7	blood	div	0.2	-1	500	0.005	randomsex	0	10	constant	constant	10000	50	0.778046195380462	0.204628137186281	0.0173254674532547	0.00398458649119762	0.00345605674534324	0.000538567803505692
257	0.1	0.7	blood	div	0.2	-1	500	0.005	randomsex	0	10	constant	constant	10000	50	0.627342265773423	0.3222099790021	0.0504463553644635	0.00701843412171699	0.00498628219610975	0.0020751821957008
258	0.2	0.7	blood	div	0.2	-1	500	0.005	randomsex	0	10	constant	constant	10000	50	0.195479652034797	0.445385661433857	0.359134086591341	0.0041606122887458	0.00162346993211982	0.00565707880323395
259	0.3	0.7	blood	div	0.2	-1	500	0.005	randomsex	0	10	constant	constant	10000	50	0.0313302669733027	0.224905709429057	0.743765423457654	0.000685146514637618	0.00232411582116415	0.00299325536021228
260	0.4	0.7	blood	div	0.2	-1	500	0.005	randomsex	0	10	constant	constant	10000	50	0.00878712128787121	0.11448395160484	0.876730326967303	0.000198581310653069	0.00155452040166729	0.00174307356122513
261	0	0.8	blood	div	0.2	-1	500	0.005	randomsex	0	10	constant	constant	10000	50	0.781497850214979	0.201666233376662	0.0168355164483552	0.00393438184963728	0.00340441544789379	0.000544909746569441
262	0.1	0.8	blood	div	0.2	-1	500	0.005	randomsex	0	10	constant	constant	10000	50	0.644508749125087	0.309883611638836	0.0456070392960704	0.00717855602794209	0.00533249238961245	0.00188487064176757
263	0.2	0.8	blood	div	0.2	-1	500	0.005	randomsex	0	10	constant	constant	10000	50	0.254293370662934	0.459388861113889	0.286317768223178	0.00500001376616707	0.000887193454805257	0.0054716960171499
264	0.3	0.8	blood	div	0.2	-1	500	0.005	randomsex	0	10	constant	constant	10000	50	0.0552508749125087	0.285079292070793	0.659670232976702	0.00135607235631717	0.00297047762928987	0.00430814151495608
265	0.4	0.8	blood	div	0.2	-1	500	0.005	randomsex	0	10	constant	constant	10000	50	0.0146797320267973	0.151623637636236	0.833696430356964	0.000356783263961927	0.00200129995390633	0.00234555297802978
266	0	0.9	blood	div	0.2	-1	500	0.005	randomsex	0	10	constant	constant	10000	50	0.784000199980002	0.199519648035196	0.0164795520447955	0.00392614414836925	0.0034098267965987	0.000525602932372536
267	0.1	0.9	blood	div	0.2	-1	500	0.005	randomsex	0	10	constant	constant	10000	50	0.656868913108689	0.300859114088591	0.0422715728427157	0.00616285043917923	0.00459953602355882	0.0016203810682609
268	0.2	0.9	blood	div	0.2	-1	500	0.005	randomsex	0	10	constant	constant	10000	50	0.301174682531747	0.460149585041496	0.238676932306769	0.0059750494495908	0.000794450236071702	0.00561270722382865
269	0.3	0.9	blood	div	0.2	-1	500	0.005	randomsex	0	10	constant	constant	10000	50	0.084040595940406	0.333277672232777	0.582681931806819	0.00145496427415501	0.00223849038331501	0.00367362586307732
270	0.4	0.9	blood	div	0.2	-1	500	0.005	randomsex	0	10	constant	constant	10000	50	0.024	0.192141585841416	0.783857414258574	0.000526596975623529	0.002083814379639	0.00259498291657428
271	0	1	blood	div	0.2	-1	500	0.005	randomsex	0	10	constant	constant	10000	50	0.786114188581142	0.197688231176882	0.0161975802419758	0.00371870754178431	0.00322577303958233	0.000501083314092906
272	0.1	1	blood	div	0.2	-1	500	0.005	randomsex	0	10	constant	constant	10000	50	0.667227877212279	0.293107489251075	0.0396664333566643	0.0068492150880836	0.00523388933125359	0.00165003114072196
273	0.2	1	blood	div	0.2	-1	500	0.005	randomsex	0	10	constant	constant	10000	50	0.33981201879812	0.455468253174683	0.204720727927207	0.0058998640279725	0.00147335106508045	0.00481640265386399
274	0.3	1	blood	div	0.2	-1	500	0.005	randomsex	0	10	constant	constant	10000	50	0.113406659334067	0.367987401259874	0.518604139586041	0.00151709859409458	0.00167282506473825	0.00314535299996565
275	0.4	1	blood	div	0.2	-1	500	0.005	randomsex	0	10	constant	constant	10000	50	0.0367447255274473	0.231548445155484	0.731705429457054	0.000710832055574454	0.0021237408297615	0.0028165598376044
276	0	0	blood	div	0.2	-1	500	0.005	randomsex	0	50	constant	constant	10000	50	0.264583541645835	0.46765303469653	0.267762423757624	0.02178242747929	0.00470434634922574	0.0223348855790932
277	0.1	0	blood	div	0.2	-1	500	0.005	randomsex	0	50	constant	constant	10000	50	0.00304649535046495	0.0397940205979402	0.957158884111589	4.18922680376611e-05	0.000542111293438619	0.000564920346678938
278	0.2	0	blood	div	0.2	-1	500	0.005	randomsex	0	50	constant	constant	10000	50	0.00272752724727527	0.0250522947705229	0.972221377862214	2.93875015289238e-05	0.000288703923489168	0.000303993190940515
279	0.3	0	blood	div	0.2	-1	500	0.005	randomsex	0	50	constant	constant	10000	50	0.00265033496650335	0.020008799120088	0.977341265873413	2.45262360012849e-05	0.000215805136361666	0.000224789451433121
280	0.4	0	blood	div	0.2	-1	500	0.005	randomsex	0	50	constant	constant	10000	50	0.00261593840615938	0.0175494450554945	0.979835216478352	2.32129645072928e-05	0.000181920192489287	0.000196067778400965
281	0	0.1	blood	div	0.2	-1	500	0.005	randomsex	0	50	constant	constant	10000	50	0.662213378662134	0.29573902609739	0.042047395260474	0.00650535351685062	0.00487940877520121	0.00170429353745266
282	0.1	0.1	blood	div	0.2	-1	500	0.005	randomsex	0	50	constant	constant	10000	50	0.0107327267273273	0.124525547445255	0.864742325767423	0.000439466295031886	0.0023566609409215	0.0027684202150686
283	0.2	0.1	blood	div	0.2	-1	500	0.005	randomsex	0	50	constant	constant	10000	50	0.003002299770023	0.0381965803419658	0.958801119888011	3.35901709034948e-05	0.000608835982824426	0.00063107743432179
284	0.3	0.1	blood	div	0.2	-1	500	0.005	randomsex	0	50	constant	constant	10000	50	0.00272492750724927	0.0258488151184882	0.971426457354265	2.92117147067145e-05	0.000342260525542759	0.000356982027639609
285	0.4	0.1	blood	div	0.2	-1	500	0.005	randomsex	0	50	constant	constant	10000	50	0.00265233476652335	0.0211746825317468	0.97617298270173	2.7653859297659e-05	0.000254544414517579	0.000273290556686673
286	0	0.2	blood	div	0.2	-1	500	0.005	randomsex	0	50	constant	constant	10000	50	0.709945605439456	0.258461553844616	0.0315930406959304	0.00628010028525634	0.00489583817226176	0.00147269289224024
287	0.1	0.2	blood	div	0.2	-1	500	0.005	randomsex	0	50	constant	constant	10000	50	0.180350164983502	0.316601939806019	0.503050694930507	0.00434774036391551	0.00232335228663246	0.0063878776616329
288	0.2	0.2	blood	div	0.2	-1	500	0.005	randomsex	0	50	constant	constant	10000	50	0.00924027597240276	0.105319268073193	0.885440255974403	0.00043195773950375	0.00248426277699588	0.00289360155106815
289	0.3	0.2	blood	div	0.2	-1	500	0.005	randomsex	0	50	constant	constant	10000	50	0.00311748825117488	0.0406527347265273	0.956228577142286	4.60866490788773e-05	0.00075213215127416	0.000790641333652569
290	0.4	0.2	blood	div	0.2	-1	500	0.005	randomsex	0	50	constant	constant	10000	50	0.00275892410758924	0.0277622237776222	0.969478652134787	2.8695492069463e-05	0.000391305353328315	0.000408836169351853
291	0	0.3	blood	div	0.2	-1	500	0.005	randomsex	0	50	constant	constant	10000	50	0.728984701529847	0.242970902909709	0.028044395560444	0.00525579589021658	0.00423620084147518	0.0011257792840408
292	0.1	0.3	blood	div	0.2	-1	500	0.005	randomsex	0	50	constant	constant	10000	50	0.340187381261874	0.334512748725127	0.325298870112989	0.00726991037560174	0.00206015130408106	0.00807006004716243
293	0.2	0.3	blood	div	0.2	-1	500	0.005	randomsex	0	50	constant	constant	10000	50	0.0985991400859914	0.241806219378062	0.65959404059594	0.00257702827864626	0.00166832303108906	0.00405983235380042
294	0.3	0.3	blood	div	0.2	-1	500	0.005	randomsex	0	50	constant	constant	10000	50	0.00877772222777722	0.0988049195080492	0.892418358164184	0.00042208568626416	0.00226010313350262	0.00266331791701761
295	0.4	0.3	blood	div	0.2	-1	500	0.005	randomsex	0	50	constant	constant	10000	50	0.00328567143285671	0.0438166183381662	0.952896310368963	4.93545989419175e-05	0.000827235568006703	0.000868364379895723
296	0	0.4	blood	div	0.2	-1	500	0.005	randomsex	0	50	constant	constant	10000	50	0.738876912308769	0.234779522047795	0.0263435656434357	0.00533064939528846	0.00434371471818099	0.00106961100418414
297	0.1	0.4	blood	div	0.2	-1	500	0.005	randomsex	0	50	constant	constant	10000	50	0.421827617238276	0.326493550644936	0.251677632236776	0.00918341416541049	0.00222156290272981	0.00899495814573749
298	0.2	0.4	blood	div	0.2	-1	500	0.005	randomsex	0	50	constant	constant	10000	50	0.209804219578042	0.268155584441556	0.522041395860414	0.00311028814695888	0.00110331786151769	0.00379780679353277
299	0.3	0.4	blood	div	0.2	-1	500	0.005	randomsex	0	50	constant	constant	10000	50	0.066946705329467	0.209391460853915	0.723661833816618	0.00197570790889342	0.00184487395245555	0.00370598026600028
300	0.4	0.4	blood	div	0.2	-1	500	0.005	randomsex	0	50	constant	constant	10000	50	0.00851374862513749	0.0952358764123588	0.896250574942506	0.000386981568584674	0.00218244411836876	0.00255625161177856
301	0	0.5	blood	div	0.2	-1	500	0.005	randomsex	0	50	constant	constant	10000	50	0.74765703429657	0.227468253174683	0.0248747125287471	0.00620445215872697	0.00493753462256235	0.00135021703115816
302	0.1	0.5	blood	div	0.2	-1	500	0.005	randomsex	0	50	constant	constant	10000	50	0.465941205879412	0.317211278872113	0.216847115288471	0.00969592562855266	0.0022282510831069	0.00888796897476523
303	0.2	0.5	blood	div	0.2	-1	500	0.005	randomsex	0	50	constant	constant	10000	50	0.280189381061894	0.26774102589741	0.452069193080692	0.00344700551008143	0.00100032369603934	0.00379910870969072
304	0.3	0.5	blood	div	0.2	-1	500	0.005	randomsex	0	50	constant	constant	10000	50	0.155952804719528	0.243002299770023	0.601044695530447	0.00269312129632228	0.00112083648652292	0.00330372299386538
305	0.4	0.5	blood	div	0.2	-1	500	0.005	randomsex	0	50	constant	constant	10000	50	0.0504073592640736	0.188949705029497	0.760643335666433	0.00172468039934946	0.00217358302839602	0.0038112602182515
306	0	0.6	blood	div	0.2	-1	500	0.005	randomsex	0	50	constant	constant	10000	50	0.751445255474453	0.224219778022198	0.0243353664633537	0.00538552800543069	0.00435869563044283	0.00110967614455771
307	0.1	0.6	blood	div	0.2	-1	500	0.005	randomsex	0	50	constant	constant	10000	50	0.494505149485052	0.310240775922408	0.195253274672533	0.00912817305857969	0.00216931701257192	0.00839779239414682
308	0.2	0.6	blood	div	0.2	-1	500	0.005	randomsex	0	50	constant	constant	10000	50	0.323925607439256	0.263913608639136	0.41216198380162	0.00409644946240106	0.00108462117416915	0.00451970957080626
309	0.3	0.6	blood	div	0.2	-1	500	0.005	randomsex	0	50	constant	constant	10000	50	0.220085391460854	0.245712828717128	0.534199980002	0.00248377028781106	0.00097284018217954	0.00278474359363075
310	0.4	0.6	blood	div	0.2	-1	500	0.005	randomsex	0	50	constant	constant	10000	50	0.122482151784822	0.227728427157284	0.649789421057894	0.00249540013755145	0.0011972589598888	0.00339855370197187
311	0	0.7	blood	div	0.2	-1	500	0.005	randomsex	0	50	constant	constant	10000	50	0.755061093890611	0.221236076392361	0.0237002299770023	0.00499850211482759	0.00404969850307654	0.00105518478099481
312	0.1	0.7	blood	div	0.2	-1	500	0.005	randomsex	0	50	constant	constant	10000	50	0.512649335066493	0.304936106389361	0.182413758624138	0.00924127223380236	0.00200671676961494	0.00821440561385139
313	0.2	0.7	blood	div	0.2	-1	500	0.005	randomsex	0	50	constant	constant	10000	50	0.355091690830917	0.259924207579242	0.384984901509849	0.0046948327208335	0.00131191861933835	0.00516013389869984
314	0.3	0.7	blood	div	0.2	-1	500	0.005	randomsex	0	50	constant	constant	10000	50	0.264611138886111	0.242739926007399	0.492647335266473	0.00332684864412257	0.00102253563074605	0.00354782449740919
315	0.4	0.7	blood	div	0.2	-1	500	0.005	randomsex	0	50	constant	constant	10000	50	0.181891410858914	0.234212378762124	0.58389501049895	0.00259365033176652	0.000885012851126239	0.00282433525581029
316	0	0.8	blood	div	0.2	-1	500	0.005	randomsex	0	50	constant	constant	10000	50	0.756978502149785	0.219600639936006	0.0234204579542046	0.00500930464248845	0.00407208603909157	0.00100004955961683
317	0.1	0.8	blood	div	0.2	-1	500	0.005	randomsex	0	50	constant	constant	10000	50	0.526860513948605	0.300871912808719	0.172267173282672	0.00990115176923323	0.00261132996838333	0.00862453840875119
318	0.2	0.8	blood	div	0.2	-1	500	0.005	randomsex	0	50	constant	constant	10000	50	0.37648095190481	0.256155184481552	0.367364663533647	0.00426714350721091	0.0011962145773143	0.00486168880688371
319	0.3	0.8	blood	div	0.2	-1	500	0.005	randomsex	0	50	constant	constant	10000	50	0.296456154384562	0.238839316068393	0.464703929607039	0.00389643765416543	0.000963485856867832	0.00393938042866978
320	0.4	0.8	blood	div	0.2	-1	500	0.005	randomsex	0	50	constant	constant	10000	50	0.225384461553845	0.232570942905709	0.542046395360464	0.00291158542753112	0.000904543162015835	0.00286124056460102
321	0	0.9	blood	div	0.2	-1	500	0.005	randomsex	0	50	constant	constant	10000	50	0.760338366163384	0.216829117088291	0.0228333166683332	0.00445039084200646	0.00363161759287312	0.000913905625545565
322	0.1	0.9	blood	div	0.2	-1	500	0.005	randomsex	0	50	constant	constant	10000	50	0.537906609339066	0.297617638236176	0.16447795220478	0.00801126299947661	0.0025959686774805	0.0068978704960673
323	0.2	0.9	blood	div	0.2	-1	500	0.005	randomsex	0	50	constant	constant	10000	50	0.392792920707929	0.253458654134587	0.353750624937506	0.00408264060172677	0.00118221639745721	0.00424350131492263
324	0.3	0.9	blood	div	0.2	-1	500	0.005	randomsex	0	50	constant	constant	10000	50	0.319536446355364	0.235353664633537	0.445109489051095	0.0028337453173242	0.00101150830788819	0.00302545022048603
325	0.4	0.9	blood	div	0.2	-1	500	0.005	randomsex	0	50	constant	constant	10000	50	0.256641135886411	0.22951404859514	0.513844815518448	0.00299263277434356	0.000883587961121899	0.00299178559175187
326	0	1	blood	div	0.2	-1	500	0.005	randomsex	0	50	constant	constant	10000	50	0.761152284771523	0.216020397960204	0.0228305169483052	0.00537098690678618	0.00435786941605006	0.00109297833161681
327	0.1	1	blood	div	0.2	-1	500	0.005	randomsex	0	50	constant	constant	10000	50	0.545975602439756	0.294205179482052	0.159817218278172	0.00833091051246582	0.00228184044159382	0.00724189948779216
328	0.2	1	blood	div	0.2	-1	500	0.005	randomsex	0	50	constant	constant	10000	50	0.40561603839616	0.250937906209379	0.343445255474453	0.00450155662919526	0.00136072038733907	0.0048097429689139
329	0.3	1	blood	div	0.2	-1	500	0.005	randomsex	0	50	constant	constant	10000	50	0.336400559944006	0.232278372162784	0.431320067993201	0.00360857563202187	0.00108679287554572	0.0036076770828849
330	0.4	1	blood	div	0.2	-1	500	0.005	randomsex	0	50	constant	constant	10000	50	0.281162883711629	0.225851214878512	0.492984301569843	0.00285643901163982	0.000934104003469336	0.0026923722580762
331	0	0	blood	div	0.2	-1	500	0.005	randomsex	0	100	constant	constant	10000	50	0.262738326167383	0.468524747525247	0.268736726327367	0.0185619343144417	0.00457015369465893	0.0188248831951698
332	0.1	0	blood	div	0.2	-1	500	0.005	randomsex	0	100	constant	constant	10000	50	0.00304189581041896	0.0397684231576842	0.957190480951905	4.33774533423998e-05	0.000555880459435139	0.000580611667106883
333	0.2	0	blood	div	0.2	-1	500	0.005	randomsex	0	100	constant	constant	10000	50	0.00272652734726527	0.025028297170283	0.972244375562444	3.11653731193067e-05	0.000308702874632857	0.000325049365093526
334	0.3	0	blood	div	0.2	-1	500	0.005	randomsex	0	100	constant	constant	10000	50	0.00264693530646935	0.020045595440456	0.977308669133087	2.55056180644722e-05	0.000244293297237858	0.000258421425010761
335	0.4	0	blood	div	0.2	-1	500	0.005	randomsex	0	100	constant	constant	10000	50	0.00261353864613539	0.0176048395160484	0.979779822017798	2.4729626982045e-05	0.000201650733955571	0.00021387738941672
336	0	0.1	blood	div	0.2	-1	500	0.005	randomsex	0	100	constant	constant	10000	50	0.638635936406359	0.308479152084791	0.0528825117488251	0.00831937129222629	0.00551059210622238	0.00302953905284335
337	0.1	0.1	blood	div	0.2	-1	500	0.005	randomsex	0	100	constant	constant	10000	50	0.0221025897410259	0.162410158984102	0.815487251274873	0.00125872118737337	0.00343230086666288	0.0046044471876915
338	0.2	0.1	blood	div	0.2	-1	500	0.005	randomsex	0	100	constant	constant	10000	50	0.00303289671032897	0.0388277172282772	0.95814098590141	3.54125995561049e-05	0.000641721090445591	0.000667415910549879
339	0.3	0.1	blood	div	0.2	-1	500	0.005	randomsex	0	100	constant	constant	10000	50	0.00273092690730927	0.026034196580342	0.971235476452355	2.68632359158882e-05	0.00031027309200707	0.000320064632984639
340	0.4	0.1	blood	div	0.2	-1	500	0.005	randomsex	0	100	constant	constant	10000	50	0.00264913508649135	0.0211708829117088	0.976179782021798	2.91888884577646e-05	0.000256089500902784	0.000273456057395562
341	0	0.2	blood	div	0.2	-1	500	0.005	randomsex	0	100	constant	constant	10000	50	0.67960403959604	0.276751724827517	0.0436434356564344	0.00853770760121762	0.00588462289905276	0.00290553069596021
342	0.1	0.2	blood	div	0.2	-1	500	0.005	randomsex	0	100	constant	constant	10000	50	0.283165283471653	0.26019198080192	0.456641935806419	0.0048685328186497	0.00176042417663069	0.00505929306857733
343	0.2	0.2	blood	div	0.2	-1	500	0.005	randomsex	0	100	constant	constant	10000	50	0.0200805919408059	0.145220877912209	0.834700529947005	0.00153602203748059	0.00428550791088626	0.00575644308472695
344	0.3	0.2	blood	div	0.2	-1	500	0.005	randomsex	0	100	constant	constant	10000	50	0.00319248075192481	0.0423981601839816	0.954408559144086	4.6663731863087e-05	0.000737063973819794	0.000777081064330547
345	0.4	0.2	blood	div	0.2	-1	500	0.005	randomsex	0	100	constant	constant	10000	50	0.00276992300769923	0.0281107889211079	0.969119488051195	3.01474496801532e-05	0.000422531677964647	0.00044140782532911
346	0	0.3	blood	div	0.2	-1	500	0.005	randomsex	0	100	constant	constant	10000	50	0.696675932406759	0.263094890510949	0.0402281771822818	0.00757053272650021	0.00513984234504065	0.00266164762236555
347	0.1	0.3	blood	div	0.2	-1	500	0.005	randomsex	0	100	constant	constant	10000	50	0.374908909109089	0.239615238476152	0.385476252374763	0.00537256588909343	0.00171174527769586	0.00538119350839978
348	0.2	0.3	blood	div	0.2	-1	500	0.005	randomsex	0	100	constant	constant	10000	50	0.20985801419858	0.230589141085891	0.559554444555544	0.00419625281797126	0.00133879346156612	0.0037940306055088
349	0.3	0.3	blood	div	0.2	-1	500	0.005	randomsex	0	100	constant	constant	10000	50	0.0195904409559044	0.140112788721128	0.840296770322968	0.00131499504124464	0.00373932110218001	0.00498399222954574
350	0.4	0.3	blood	div	0.2	-1	500	0.005	randomsex	0	100	constant	constant	10000	50	0.00342365763423658	0.0465867413258674	0.949990200979902	6.18832536684259e-05	0.00101011050795466	0.00106441647990187
351	0	0.4	blood	div	0.2	-1	500	0.005	randomsex	0	100	constant	constant	10000	50	0.706461553844616	0.255199680031997	0.0383417658234177	0.007521922968559	0.00528129021413476	0.00247292525799437
352	0.1	0.4	blood	div	0.2	-1	500	0.005	randomsex	0	100	constant	constant	10000	50	0.4144599540046	0.227529647035296	0.358009199080092	0.00606395351523481	0.00201340245455238	0.00657337875154895
353	0.2	0.4	blood	div	0.2	-1	500	0.005	randomsex	0	100	constant	constant	10000	50	0.301721627837216	0.211426657334267	0.486852914708529	0.00381534042923088	0.00167885274075357	0.00349994572742192
354	0.3	0.4	blood	div	0.2	-1	500	0.005	randomsex	0	100	constant	constant	10000	50	0.169187081291871	0.221404859514049	0.609408659134087	0.00417616839413542	0.00125317376339353	0.00419827403395565
355	0.4	0.4	blood	div	0.2	-1	500	0.005	randomsex	0	100	constant	constant	10000	50	0.0192454754524548	0.136930706929307	0.843825417458254	0.0012446680151939	0.00347689210782085	0.00463943721771247
356	0	0.5	blood	div	0.2	-1	500	0.005	randomsex	0	100	constant	constant	10000	50	0.712582941705829	0.25028697130287	0.0371304869513049	0.00740565541183792	0.00528949367761026	0.00236600116725095
357	0.1	0.5	blood	div	0.2	-1	500	0.005	randomsex	0	100	constant	constant	10000	50	0.437153084691531	0.219822417758224	0.343025097490251	0.00540961239643289	0.00198233678263522	0.00599916604179416
358	0.2	0.5	blood	div	0.2	-1	500	0.005	randomsex	0	100	constant	constant	10000	50	0.346275572442756	0.198374162583742	0.455349265073493	0.00402235875878961	0.00135656414215374	0.00388456165076465
359	0.3	0.5	blood	div	0.2	-1	500	0.005	randomsex	0	100	constant	constant	10000	50	0.260936506349365	0.205302069793021	0.533761223877612	0.00405013195582145	0.00165613098601716	0.00325110858068557
360	0.4	0.5	blood	div	0.2	-1	500	0.005	randomsex	0	100	constant	constant	10000	50	0.142417558244176	0.216128387161284	0.641454454554545	0.00320103074185413	0.00162073056043111	0.00342992896381051
361	0	0.6	blood	div	0.2	-1	500	0.005	randomsex	0	100	constant	constant	10000	50	0.717692830716928	0.24626597340266	0.036040795920408	0.0064577105604768	0.00454136808905079	0.00218326342665106
362	0.1	0.6	blood	div	0.2	-1	500	0.005	randomsex	0	100	constant	constant	10000	50	0.453371262873713	0.215281271872813	0.331346065393461	0.0055114618539019	0.00167853299117929	0.00601171206619597
363	0.2	0.6	blood	div	0.2	-1	500	0.005	randomsex	0	100	constant	constant	10000	50	0.371268073192681	0.189930206979302	0.438801719828017	0.00416763354751475	0.00145350326712879	0.00371008277975541
364	0.3	0.6	blood	div	0.2	-1	500	0.005	randomsex	0	100	constant	constant	10000	50	0.307754424557544	0.192018198180182	0.50022697730227	0.00338330458118835	0.0015978557893695	0.00268658279036317
365	0.4	0.6	blood	div	0.2	-1	500	0.005	randomsex	0	100	constant	constant	10000	50	0.231632436756324	0.204237576242376	0.564130786921308	0.00346857383174691	0.00169432193990001	0.00277103264798528
366	0	0.7	blood	div	0.2	-1	500	0.005	randomsex	0	100	constant	constant	10000	50	0.719865613438656	0.244305769423058	0.0358268173182682	0.00777041569867668	0.00533093589494993	0.00260587743506714
367	0.1	0.7	blood	div	0.2	-1	500	0.005	randomsex	0	100	constant	constant	10000	50	0.463421057894211	0.21158204179582	0.324999100089991	0.00576421651618766	0.00190809991601151	0.00670903813562618
368	0.2	0.7	blood	div	0.2	-1	500	0.005	randomsex	0	100	constant	constant	10000	50	0.388885511448855	0.184137586241376	0.426976102389761	0.00410995587343783	0.00163950095777443	0.00383178667902132
369	0.3	0.7	blood	div	0.2	-1	500	0.005	randomsex	0	100	constant	constant	10000	50	0.335685231476852	0.182892710728927	0.481421657834217	0.00350094642712366	0.00155982685845263	0.00311233419703934
370	0.4	0.7	blood	div	0.2	-1	500	0.005	randomsex	0	100	constant	constant	10000	50	0.280373762623738	0.191047895210479	0.528580141985801	0.00328998748843876	0.00147249999187169	0.0024267858908282
371	0	0.8	blood	div	0.2	-1	500	0.005	randomsex	0	100	constant	constant	10000	50	0.722852114788521	0.241836416358364	0.0353114688531147	0.00708911910099157	0.005079195766206	0.00226937254683537
372	0.1	0.8	blood	div	0.2	-1	500	0.005	randomsex	0	100	constant	constant	10000	50	0.47025597440256	0.208713328667133	0.321031296870313	0.00689632326230336	0.00213840139199376	0.00771508180584997
373	0.2	0.8	blood	div	0.2	-1	500	0.005	randomsex	0	100	constant	constant	10000	50	0.401247875212479	0.179868213178682	0.418884711528847	0.00403163219016135	0.00136259923913819	0.00393422686497542
374	0.3	0.8	blood	div	0.2	-1	500	0.005	randomsex	0	100	constant	constant	10000	50	0.354240375962404	0.17608399160084	0.469677832216778	0.00358532376467015	0.00149018259692946	0.00329672517486778
375	0.4	0.8	blood	div	0.2	-1	500	0.005	randomsex	0	100	constant	constant	10000	50	0.310235176482352	0.181242075792421	0.508522347765223	0.00323939134328033	0.00153089262190942	0.00257372781706997
376	0	0.9	blood	div	0.2	-1	500	0.005	randomsex	0	100	constant	constant	10000	50	0.723326467353265	0.241171682831717	0.0355006499350065	0.00684219710383168	0.00491490365697957	0.00219681651295362
377	0.1	0.9	blood	div	0.2	-1	500	0.005	randomsex	0	100	constant	constant	10000	50	0.477166283371663	0.206445155484452	0.316390360963904	0.00615791118742528	0.00196055270914836	0.00670962656646179
378	0.2	0.9	blood	div	0.2	-1	500	0.005	randomsex	0	100	constant	constant	10000	50	0.409487251274873	0.176459754024598	0.41405399460054	0.00343120874998813	0.00141678244809293	0.00343696539310884
379	0.3	0.9	blood	div	0.2	-1	500	0.005	randomsex	0	100	constant	constant	10000	50	0.368455354464554	0.171135886411359	0.46040895910409	0.00337891059989719	0.00133769312833903	0.00299668922399036
380	0.4	0.9	blood	div	0.2	-1	500	0.005	randomsex	0	100	constant	constant	10000	50	0.330786921307869	0.174127587241276	0.495083891610839	0.00321202744557863	0.00157723656036833	0.00238903012852179
381	0	1	blood	div	0.2	-1	500	0.005	randomsex	0	100	constant	constant	10000	50	0.726225377462254	0.239203679632037	0.0345719428057194	0.00716914903766311	0.00506779501406881	0.00227233525019776
382	0.1	1	blood	div	0.2	-1	500	0.005	randomsex	0	100	constant	constant	10000	50	0.481281071892811	0.204852914708529	0.313864413558644	0.00575697247621102	0.00184849265783288	0.00640018776544265
383	0.2	1	blood	div	0.2	-1	500	0.005	randomsex	0	100	constant	constant	10000	50	0.417646635336466	0.173766823317668	0.408585941405859	0.0037404184847791	0.00152814271746393	0.0036608289750754
384	0.3	1	blood	div	0.2	-1	500	0.005	randomsex	0	100	constant	constant	10000	50	0.378282371762824	0.167177482251775	0.454540345965403	0.00368289167993546	0.00153394205539492	0.00308522146687162
385	0.4	1	blood	div	0.2	-1	500	0.005	randomsex	0	100	constant	constant	10000	50	0.345298070192981	0.168691330866913	0.486011798820118	0.00308470077798063	0.00139854667204277	0.00238571185460788
386	0	0	blood	div	0.2	-1	500	0.005	randomsex	0	250	constant	constant	10000	50	0.267517648235176	0.468603539646035	0.2638800119988	0.0192828750832939	0.00428959185967525	0.0192182787996269
387	0.1	0	blood	div	0.2	-1	500	0.005	randomsex	0	250	constant	constant	10000	50	0.00303989601039896	0.0398050194980502	0.957153884611539	4.16286718824769e-05	0.000522670789557533	0.000540170253649569
388	0.2	0	blood	div	0.2	-1	500	0.005	randomsex	0	250	constant	constant	10000	50	0.00272992700729927	0.025024497550245	0.97224497550245	2.67388876047482e-05	0.000337040756421133	0.000353782414277589
389	0.3	0	blood	div	0.2	-1	500	0.005	randomsex	0	250	constant	constant	10000	50	0.00264853514648535	0.020030396960304	0.977322067793221	2.5473922242529e-05	0.00025316092509621	0.000268233490450066
390	0.4	0	blood	div	0.2	-1	500	0.005	randomsex	0	250	constant	constant	10000	50	0.00261153884611539	0.0175642435756424	0.979824817518248	2.71288409254704e-05	0.000193835711744367	0.00021002988069818
391	0	0.1	blood	div	0.2	-1	500	0.005	randomsex	0	250	constant	constant	10000	50	0.58752604739526	0.329277072292771	0.0831966803319668	0.0111683365029452	0.00554794031543715	0.00637780595157372
392	0.1	0.1	blood	div	0.2	-1	500	0.005	randomsex	0	250	constant	constant	10000	50	0.0551314868513149	0.211368863113689	0.733499650034997	0.00486479217299126	0.00430846387701571	0.00881019161758918
393	0.2	0.1	blood	div	0.2	-1	500	0.005	randomsex	0	250	constant	constant	10000	50	0.00303849615038496	0.0391862813718628	0.957773422657734	3.32474821835865e-05	0.000612523897329525	0.00063235025967733
394	0.3	0.1	blood	div	0.2	-1	500	0.005	randomsex	0	250	constant	constant	10000	50	0.00272532746725327	0.026009399060094	0.971264873512649	2.69772798835514e-05	0.000357509188687866	0.000371609461695837
395	0.4	0.1	blood	div	0.2	-1	500	0.005	randomsex	0	250	constant	constant	10000	50	0.00264693530646935	0.0211928807119288	0.976160583941606	2.50259660426122e-05	0.000232475259040387	0.000245749321323775
396	0	0.2	blood	div	0.2	-1	500	0.005	randomsex	0	250	constant	constant	10000	50	0.622123187681232	0.303398660133987	0.0744775522447755	0.0105595075691783	0.00493705844194334	0.00644644686148071
397	0.1	0.2	blood	div	0.2	-1	500	0.005	randomsex	0	250	constant	constant	10000	50	0.333531246875312	0.191800819918008	0.474667933206679	0.00554432133862343	0.00294515840846349	0.00417676793511837
398	0.2	0.2	blood	div	0.2	-1	500	0.005	randomsex	0	250	constant	constant	10000	50	0.0532214778522148	0.198069393060694	0.748709329067093	0.00515422406194364	0.00499587357805737	0.00974660242073015
399	0.3	0.2	blood	div	0.2	-1	500	0.005	randomsex	0	250	constant	constant	10000	50	0.00323007699230077	0.0432180781921808	0.953551644835516	4.72624062954342e-05	0.00081551034532917	0.000855637298043576
400	0.4	0.2	blood	div	0.2	-1	500	0.005	randomsex	0	250	constant	constant	10000	50	0.00278312168783122	0.0283455654434557	0.968871112888711	2.78576166080469e-05	0.000390197168800129	0.000405277653769611
401	0	0.3	blood	div	0.2	-1	500	0.005	randomsex	0	250	constant	constant	10000	50	0.636756524347565	0.292107189281072	0.0711352864713529	0.00984070113295856	0.00470362231534104	0.00595391993401566
402	0.1	0.3	blood	div	0.2	-1	500	0.005	randomsex	0	250	constant	constant	10000	50	0.385045495450455	0.168582941705829	0.446372562743726	0.00421339240398868	0.00212009575348666	0.00383355969962376
403	0.2	0.3	blood	div	0.2	-1	500	0.005	randomsex	0	250	constant	constant	10000	50	0.294283171682832	0.183814818518148	0.521902609739026	0.00484628053704937	0.00291004337889408	0.00290504644446813
404	0.3	0.3	blood	div	0.2	-1	500	0.005	randomsex	0	250	constant	constant	10000	50	0.052968103189681	0.193984401559844	0.753048095190481	0.00551929366575104	0.00465511499565375	0.00959472729189837
405	0.4	0.3	blood	div	0.2	-1	500	0.005	randomsex	0	250	constant	constant	10000	50	0.00350904909509049	0.0484875512448755	0.94800399960004	6.4907127101873e-05	0.00106996627566775	0.00112867953228177
406	0	0.4	blood	div	0.2	-1	500	0.005	randomsex	0	250	constant	constant	10000	50	0.642687931206879	0.28620397960204	0.0711078892110789	0.0102803470629638	0.00489914573875317	0.00624565327581004
407	0.1	0.4	blood	div	0.2	-1	500	0.005	randomsex	0	250	constant	constant	10000	50	0.407671232876712	0.157354464553545	0.434973902609739	0.00433409323289743	0.00180511248100517	0.00430497287780058
408	0.2	0.4	blood	div	0.2	-1	500	0.005	randomsex	0	250	constant	constant	10000	50	0.349788621137886	0.158413358664134	0.491799220077992	0.00327233440226521	0.00207133046989534	0.00221702598612074
409	0.3	0.4	blood	div	0.2	-1	500	0.005	randomsex	0	250	constant	constant	10000	50	0.268216578342166	0.18624697530247	0.545535846415358	0.00484861756898618	0.00278687811988776	0.00276390355087066
410	0.4	0.4	blood	div	0.2	-1	500	0.005	randomsex	0	250	constant	constant	10000	50	0.0521093890610939	0.191828417158284	0.75606299370063	0.00518787763253285	0.00533263399159078	0.0100919835724074
411	0	0.5	blood	div	0.2	-1	500	0.005	randomsex	0	250	constant	constant	10000	50	0.647341665833417	0.282770722927707	0.0698886111388861	0.0102227116056497	0.00496184390793653	0.00611846089016075
412	0.1	0.5	blood	div	0.2	-1	500	0.005	randomsex	0	250	constant	constant	10000	50	0.42044595540446	0.150473152684732	0.429082891710829	0.00352176610245382	0.00200103203240873	0.00371175832273609
413	0.2	0.5	blood	div	0.2	-1	500	0.005	randomsex	0	250	constant	constant	10000	50	0.374788321167883	0.145764823517648	0.479447655234477	0.00319154967477202	0.00193841641763516	0.00221385950277493
414	0.3	0.5	blood	div	0.2	-1	500	0.005	randomsex	0	250	constant	constant	10000	50	0.328069193080692	0.159377862213779	0.512553144685531	0.00336202768430431	0.00251405143013255	0.00177600507278083
415	0.4	0.5	blood	div	0.2	-1	500	0.005	randomsex	0	250	constant	constant	10000	50	0.248686731326867	0.189911608839116	0.561402059794021	0.00555702983482887	0.00304374058904097	0.00336309279107835
416	0	0.6	blood	div	0.2	-1	500	0.005	randomsex	0	250	constant	constant	10000	50	0.651265073492651	0.279566243375662	0.0691692830716928	0.00976755920957003	0.0046933850531972	0.00598809335999362
417	0.1	0.6	blood	div	0.2	-1	500	0.005	randomsex	0	250	constant	constant	10000	50	0.429107689231077	0.146471752824718	0.42441895810419	0.00405000508472807	0.00194743034274263	0.00400908708601067
418	0.2	0.6	blood	div	0.2	-1	500	0.005	randomsex	0	250	constant	constant	10000	50	0.390350564943506	0.137817618238176	0.471832816718328	0.00378250983388329	0.00189149227909522	0.00297227367637508
419	0.3	0.6	blood	div	0.2	-1	500	0.005	randomsex	0	250	constant	constant	10000	50	0.355713428657134	0.145563843615638	0.498723527647235	0.0031018654918085	0.00222153196315755	0.00176457391554732
420	0.4	0.6	blood	div	0.2	-1	500	0.005	randomsex	0	250	constant	constant	10000	50	0.310615138486151	0.163107889211079	0.526276772322768	0.00354473824482737	0.00238065947298819	0.00199181001738683
421	0	0.7	blood	div	0.2	-1	500	0.005	randomsex	0	250	constant	constant	10000	50	0.65569103089691	0.276633536646335	0.0676756324367563	0.0110487034117381	0.00553133774794664	0.00607947331209387
422	0.1	0.7	blood	div	0.2	-1	500	0.005	randomsex	0	250	constant	constant	10000	50	0.435474452554745	0.142564343565643	0.421960403959604	0.00415393051202097	0.00186038030346654	0.00429084809551612
423	0.2	0.7	blood	div	0.2	-1	500	0.005	randomsex	0	250	constant	constant	10000	50	0.400782121787821	0.132371562843716	0.466845315468453	0.00288887847324549	0.00150876972191212	0.00258059607823261
424	0.3	0.7	blood	div	0.2	-1	500	0.005	randomsex	0	250	constant	constant	10000	50	0.373014098590141	0.136576142385761	0.490408159184082	0.00312405420352148	0.0022216970934776	0.00187678822551254
425	0.4	0.7	blood	div	0.2	-1	500	0.005	randomsex	0	250	constant	constant	10000	50	0.340992700729927	0.148123587641236	0.510883111688831	0.00354019803439445	0.00240125718498858	0.00178068154722684
426	0	0.8	blood	div	0.2	-1	500	0.005	randomsex	0	250	constant	constant	10000	50	0.656550744925507	0.275566843315668	0.0678822117788221	0.00972376911117488	0.00482486228504082	0.00563563715892153
427	0.1	0.8	blood	div	0.2	-1	500	0.005	randomsex	0	250	constant	constant	10000	50	0.440153184681532	0.140174582541746	0.419670832916708	0.00351215345376256	0.00204662734124795	0.00398161241664788
428	0.2	0.8	blood	div	0.2	-1	500	0.005	randomsex	0	250	constant	constant	10000	50	0.407147285271473	0.128870912908709	0.463980801919808	0.00301435367833016	0.00180573718451279	0.00267132758639963
429	0.3	0.8	blood	div	0.2	-1	500	0.005	randomsex	0	250	constant	constant	10000	50	0.383894410558944	0.130846915308469	0.485257874212579	0.00279059715764072	0.00200738688849161	0.00177646287884813
430	0.4	0.8	blood	div	0.2	-1	500	0.005	randomsex	0	250	constant	constant	10000	50	0.359134486551345	0.138627937206279	0.50223797620238	0.00277002361218398	0.00201820258006229	0.00145400531484512
431	0	0.9	blood	div	0.2	-1	500	0.005	randomsex	0	250	constant	constant	10000	50	0.657069893010699	0.274199980002	0.0687281271872813	0.0110352472775213	0.00511471804110115	0.00653400656051108
432	0.1	0.9	blood	div	0.2	-1	500	0.005	randomsex	0	250	constant	constant	10000	50	0.443571642835716	0.138715328467153	0.417713628637136	0.00354447761362523	0.0018407322993707	0.00379340063577194
433	0.2	0.9	blood	div	0.2	-1	500	0.005	randomsex	0	250	constant	constant	10000	50	0.41233396660334	0.125971602839716	0.461693230676932	0.00309519275063693	0.00185295900446577	0.00248531130865809
434	0.3	0.9	blood	div	0.2	-1	500	0.005	randomsex	0	250	constant	constant	10000	50	0.392309769023098	0.126039396060394	0.481649835016498	0.00291225963629655	0.00179837401489095	0.00190581799291088
435	0.4	0.9	blood	div	0.2	-1	500	0.005	randomsex	0	250	constant	constant	10000	50	0.371145085491451	0.13218698130187	0.496666133386661	0.00266539977996772	0.00180521989527714	0.00156214019211058
436	0	1	blood	div	0.2	-1	500	0.005	randomsex	0	250	constant	constant	10000	50	0.659805219478052	0.272823917608239	0.0673702629737026	0.0100499377008484	0.00482830903339221	0.00609404026149643
437	0.1	1	blood	div	0.2	-1	500	0.005	randomsex	0	250	constant	constant	10000	50	0.445438456154385	0.137131286871313	0.417430856914309	0.00390215945566579	0.00197479644695382	0.00408499558144174
438	0.2	1	blood	div	0.2	-1	500	0.005	randomsex	0	250	constant	constant	10000	50	0.417469653034697	0.123528247175282	0.459002899710029	0.0026954033933929	0.00155908362397121	0.00245888481117268
439	0.3	1	blood	div	0.2	-1	500	0.005	randomsex	0	250	constant	constant	10000	50	0.397739626037396	0.123214278572143	0.479046495350465	0.00268428590306252	0.00179596904376931	0.00200764059149933
440	0.4	1	blood	div	0.2	-1	500	0.005	randomsex	0	250	constant	constant	10000	50	0.380221777822218	0.127177882211779	0.492601139886011	0.0027433566655264	0.0019889889562936	0.00148733026775871
441	0	0	blood	div	0.2	-1	500	0.005	randomsex	0	500	constant	constant	10000	50	0.262897310268973	0.468403159684032	0.268701529847015	0.0191083896000359	0.0044689096035193	0.0195551488916347
442	0.1	0	blood	div	0.2	-1	500	0.005	randomsex	0	500	constant	constant	10000	50	0.00304269573042696	0.0397408259174083	0.957215878412159	4.34221311166279e-05	0.000512830218246679	0.000538340186390319
443	0.2	0	blood	div	0.2	-1	500	0.005	randomsex	0	500	constant	constant	10000	50	0.00272712728727127	0.025029497050295	0.972242175782422	2.96284428263938e-05	0.000335305887393289	0.000350196707370462
444	0.3	0	blood	div	0.2	-1	500	0.005	randomsex	0	500	constant	constant	10000	50	0.00265053494650535	0.02004099590041	0.977308069193081	2.93221354924186e-05	0.000232440503530628	0.000244500155757111
445	0.4	0	blood	div	0.2	-1	500	0.005	randomsex	0	500	constant	constant	10000	50	0.00261653834616538	0.0175672432756724	0.979815618438156	2.30426671385777e-05	0.000203372599856048	0.000214292227445108
446	0	0.1	blood	div	0.2	-1	500	0.005	randomsex	0	500	constant	constant	10000	50	0.553464253574642	0.33771302869713	0.108822117788221	0.0128736212808743	0.00456823878379298	0.0102468177124781
447	0.1	0.1	blood	div	0.2	-1	500	0.005	randomsex	0	500	constant	constant	10000	50	0.0895806419358064	0.233241075892411	0.677178282171783	0.00952350016957595	0.00390087060531815	0.0117461529552843
448	0.2	0.1	blood	div	0.2	-1	500	0.005	randomsex	0	500	constant	constant	10000	50	0.00302529747025297	0.0390704929507049	0.957904209579042	3.70689762853276e-05	0.000683103614404119	0.000710381940083539
449	0.3	0.1	blood	div	0.2	-1	500	0.005	randomsex	0	500	constant	constant	10000	50	0.00272592740725927	0.0260869913008699	0.971185481451855	2.76597017652248e-05	0.000331957798378167	0.000349402182924488
450	0.4	0.1	blood	div	0.2	-1	500	0.005	randomsex	0	500	constant	constant	10000	50	0.00265513448655134	0.0212392760723928	0.976106589341066	2.82607243561338e-05	0.000251487527394262	0.000261334641223772
451	0	0.2	blood	div	0.2	-1	500	0.005	randomsex	0	500	constant	constant	10000	50	0.582727127287271	0.314932106789321	0.102341565843416	0.0124275777263386	0.00479470024769724	0.0091935621221837
452	0.1	0.2	blood	div	0.2	-1	500	0.005	randomsex	0	500	constant	constant	10000	50	0.34806399360064	0.167221277872213	0.484716128387161	0.00374117076992011	0.00277091890852616	0.00268368447552845
453	0.2	0.2	blood	div	0.2	-1	500	0.005	randomsex	0	500	constant	constant	10000	50	0.0858804119588041	0.22224697530247	0.69187301269873	0.0101627098313294	0.00473709709517701	0.0137147070968958
454	0.3	0.2	blood	div	0.2	-1	500	0.005	randomsex	0	500	constant	constant	10000	50	0.00324027597240276	0.0436290370962904	0.953130086991301	4.96772547723461e-05	0.000829301921564393	0.000871766091557066
455	0.4	0.2	blood	div	0.2	-1	500	0.005	randomsex	0	500	constant	constant	10000	50	0.00277932206779322	0.0283595640435956	0.968861713828617	2.96727208352959e-05	0.000431250723525542	0.000448974280583549
456	0	0.3	blood	div	0.2	-1	500	0.005	randomsex	0	500	constant	constant	10000	50	0.594430556944306	0.305142885711429	0.100427557244276	0.0124734308475379	0.00458632612185781	0.00984549614455268
457	0.1	0.3	blood	div	0.2	-1	500	0.005	randomsex	0	500	constant	constant	10000	50	0.386731326867313	0.144144185581442	0.469124487551245	0.00321973449132965	0.00228428819445564	0.00253102398175671
458	0.2	0.3	blood	div	0.2	-1	500	0.005	randomsex	0	500	constant	constant	10000	50	0.322128587141286	0.165319468053195	0.512551544845515	0.00432675356603361	0.00324270835404838	0.00199687295823192
459	0.3	0.3	blood	div	0.2	-1	500	0.005	randomsex	0	500	constant	constant	10000	50	0.085971602839716	0.218707529247075	0.695321667833217	0.00904099589516554	0.00448458880209358	0.0122592222116948
460	0.4	0.3	blood	div	0.2	-1	500	0.005	randomsex	0	500	constant	constant	10000	50	0.00353084691530847	0.0489391060893911	0.947530846915308	7.102113242071e-05	0.00123217282480868	0.00129833882129783
461	0	0.4	blood	div	0.2	-1	500	0.005	randomsex	0	500	constant	constant	10000	50	0.600926507349265	0.300182181781822	0.0988909109089091	0.0107746509871577	0.00433549937194136	0.0082844662641515
462	0.1	0.4	blood	div	0.2	-1	500	0.005	randomsex	0	500	constant	constant	10000	50	0.403949805019498	0.133667233276672	0.462381561843816	0.00357196004419787	0.00229066367126891	0.00288996057549481
463	0.2	0.4	blood	div	0.2	-1	500	0.005	randomsex	0	500	constant	constant	10000	50	0.365394060593941	0.139961403859614	0.494645135486451	0.00334562148337675	0.0024105140673111	0.00167118352400155
464	0.3	0.4	blood	div	0.2	-1	500	0.005	randomsex	0	500	constant	constant	10000	50	0.302956304369563	0.170312568743126	0.526731126887311	0.00437735660312803	0.00315759747528601	0.00177072053747492
465	0.4	0.4	blood	div	0.2	-1	500	0.005	randomsex	0	500	constant	constant	10000	50	0.0858834116588341	0.217886411358864	0.696229377062294	0.00919893561694179	0.00449025706261851	0.0121130302116073
466	0	0.5	blood	div	0.2	-1	500	0.005	randomsex	0	500	constant	constant	10000	50	0.604567543245675	0.296733526647335	0.0986995300469953	0.0124788981207298	0.00450630185241173	0.00945223187301275
467	0.1	0.5	blood	div	0.2	-1	500	0.005	randomsex	0	500	constant	constant	10000	50	0.414563543645635	0.126832316768323	0.458604739526047	0.00298363758350556	0.00196894971811681	0.00254711541976179
468	0.2	0.5	blood	div	0.2	-1	500	0.005	randomsex	0	500	constant	constant	10000	50	0.384685331466853	0.12778802119788	0.487530046995301	0.00291250419954445	0.00223050436636731	0.00169955746149736
469	0.3	0.5	blood	div	0.2	-1	500	0.005	randomsex	0	500	constant	constant	10000	50	0.350491550844915	0.142839316068393	0.506668533146685	0.00357935262806095	0.0024497822407548	0.00153394106784196
470	0.4	0.5	blood	div	0.2	-1	500	0.005	randomsex	0	500	constant	constant	10000	50	0.288294370562944	0.175278472152785	0.536426757324268	0.0044700856648225	0.003132127665939	0.00193349518629456
471	0	0.6	blood	div	0.2	-1	500	0.005	randomsex	0	500	constant	constant	10000	50	0.606961103889611	0.294316768323168	0.0987217278272173	0.0111109480912075	0.00440448397223875	0.0083565155212934
472	0.1	0.6	blood	div	0.2	-1	500	0.005	randomsex	0	500	constant	constant	10000	50	0.420916508349165	0.122698130186981	0.456384361563844	0.00295325245409531	0.00196110726955233	0.00252306841687686
473	0.2	0.6	blood	div	0.2	-1	500	0.005	randomsex	0	500	constant	constant	10000	50	0.396297570242976	0.120500549945006	0.483201679832017	0.00256996882348378	0.00196739247426522	0.00163239316217208
474	0.3	0.6	blood	div	0.2	-1	500	0.005	randomsex	0	500	constant	constant	10000	50	0.371759624037596	0.129570242975702	0.498669533046695	0.00312519636983715	0.00247776335187129	0.00129126102611806
475	0.4	0.6	blood	div	0.2	-1	500	0.005	randomsex	0	500	constant	constant	10000	50	0.337649235076492	0.147479852014799	0.514870912908709	0.00350597543153946	0.00272301426766099	0.00134037778969439
476	0	0.7	blood	div	0.2	-1	500	0.005	randomsex	0	500	constant	constant	10000	50	0.608410558944106	0.292089791020898	0.0994986501349865	0.012095624067878	0.004740263993118	0.00970195168278668
477	0.1	0.7	blood	div	0.2	-1	500	0.005	randomsex	0	500	constant	constant	10000	50	0.426159784021598	0.119506249375062	0.454333366663334	0.00292376634957822	0.00161279158106222	0.00260733163133596
478	0.2	0.7	blood	div	0.2	-1	500	0.005	randomsex	0	500	constant	constant	10000	50	0.404555144485551	0.114974302569743	0.480470352964704	0.0029467320153492	0.00209252236365747	0.00179967116028537
479	0.3	0.7	blood	div	0.2	-1	500	0.005	randomsex	0	500	constant	constant	10000	50	0.384600939906009	0.121198080191981	0.494200179982002	0.00294274538959173	0.00232331336566632	0.00113651428712773
480	0.4	0.7	blood	div	0.2	-1	500	0.005	randomsex	0	500	constant	constant	10000	50	0.361053894610539	0.133096890310969	0.5058500149985	0.0033458823319272	0.00265191895851241	0.00110341369231979
481	0	0.8	blood	div	0.2	-1	500	0.005	randomsex	0	500	constant	constant	10000	50	0.611996600339966	0.291026897310269	0.096975702429757	0.0118362771616336	0.00446033797121746	0.00920175921212616
482	0.1	0.8	blood	div	0.2	-1	500	0.005	randomsex	0	500	constant	constant	10000	50	0.428308169183082	0.117733226677332	0.453958204179582	0.00311600242939418	0.00179481102279765	0.00298025494333545
483	0.2	0.8	blood	div	0.2	-1	500	0.005	randomsex	0	500	constant	constant	10000	50	0.409730826917308	0.111385461453855	0.478883111688831	0.00256738195220583	0.00191655654814444	0.00155542580641186
484	0.3	0.8	blood	div	0.2	-1	500	0.005	randomsex	0	500	constant	constant	10000	50	0.393117888211179	0.115616238376162	0.491264873512649	0.0024888205883021	0.00186306575431817	0.00113719659308509
485	0.4	0.8	blood	div	0.2	-1	500	0.005	randomsex	0	500	constant	constant	10000	50	0.374673332666733	0.12438596140386	0.500941105889411	0.00279810994243919	0.00231238270978159	0.00103381168479988
486	0	0.9	blood	div	0.2	-1	500	0.005	randomsex	0	500	constant	constant	10000	50	0.610666333366663	0.290503349665033	0.0988295170482952	0.0128451677010937	0.00450090394158468	0.0100517170406515
487	0.1	0.9	blood	div	0.2	-1	500	0.005	randomsex	0	500	constant	constant	10000	50	0.431623637636236	0.115833216678332	0.452543145685431	0.00313865105468525	0.0018331447736694	0.00290052861249736
488	0.2	0.9	blood	div	0.2	-1	500	0.005	randomsex	0	500	constant	constant	10000	50	0.413629637036296	0.108761123887611	0.477611638836116	0.00242792919273561	0.00165435027122115	0.00181216355651665
489	0.3	0.9	blood	div	0.2	-1	500	0.005	randomsex	0	500	constant	constant	10000	50	0.400006199380062	0.110979502049795	0.489014698530147	0.00237815769636059	0.00191727388738468	0.00123137715448792
490	0.4	0.9	blood	div	0.2	-1	500	0.005	randomsex	0	500	constant	constant	10000	50	0.384804119588041	0.117697430256974	0.497497650234976	0.00238129292056099	0.00191971421315536	0.00103049412963157
491	0	1	blood	div	0.2	-1	500	0.005	randomsex	0	500	constant	constant	10000	50	0.611448855114489	0.289104289571043	0.0994450554944506	0.0118146369013815	0.0036822584388501	0.00989165083961783
492	0.1	1	blood	div	0.2	-1	500	0.005	randomsex	0	500	constant	constant	10000	50	0.433527647235276	0.114551144885511	0.451921207879212	0.00323235258042359	0.0019046818703865	0.00281571871508899
493	0.2	1	blood	div	0.2	-1	500	0.005	randomsex	0	500	constant	constant	10000	50	0.416779922007799	0.106546945305469	0.476674732526747	0.00249600647272309	0.00176593831143008	0.00165558360528996
494	0.3	1	blood	div	0.2	-1	500	0.005	randomsex	0	500	constant	constant	10000	50	0.404068193180682	0.108497750224978	0.487435056494351	0.00222989818277402	0.00186666236165262	0.0010875397892258
495	0.4	1	blood	div	0.2	-1	500	0.005	randomsex	0	500	constant	constant	10000	50	0.391868613138686	0.112948505149485	0.495183281671833	0.00245010214309217	0.001856067804603	0.00115384142754143
496	0	0	blood	div	0.2	-1	500	0.005	randomsex	0	750	constant	constant	10000	50	0.265288671132887	0.468829317068293	0.265881611838816	0.0201210906739569	0.00425238055710037	0.0214343194330355
497	0.1	0	blood	div	0.2	-1	500	0.005	randomsex	0	750	constant	constant	10000	50	0.00304089591040896	0.0397166283371663	0.957241075892411	4.22379830617058e-05	0.000547442444531135	0.000572406652598678
498	0.2	0	blood	div	0.2	-1	500	0.005	randomsex	0	750	constant	constant	10000	50	0.00272332766723328	0.024959704029597	0.972317768223178	2.71712454577542e-05	0.00029481367159469	0.000309225272138941
499	0.3	0	blood	div	0.2	-1	500	0.005	randomsex	0	750	constant	constant	10000	50	0.00264773522647735	0.020020597940206	0.977330266973303	2.92642165302249e-05	0.000238788925528725	0.000256241282187688
500	0.4	0	blood	div	0.2	-1	500	0.005	randomsex	0	750	constant	constant	10000	50	0.00261513848615138	0.0175272472752725	0.97985901409859	2.28905222229533e-05	0.000187670531329254	0.000199522453566471
501	0	0.1	blood	div	0.2	-1	500	0.005	randomsex	0	750	constant	constant	10000	50	0.528662733726627	0.346208779122088	0.125128287171283	0.0157221987776863	0.00483218344832183	0.0129959305454299
502	0.1	0.1	blood	div	0.2	-1	500	0.005	randomsex	0	750	constant	constant	10000	50	0.0947429257074292	0.228652934706529	0.676604339566043	0.0111461851967592	0.00390435652778606	0.0131455454231378
503	0.2	0.1	blood	div	0.2	-1	500	0.005	randomsex	0	750	constant	constant	10000	50	0.00303209679032097	0.0387171282871713	0.958249175082492	3.51331606669081e-05	0.000577029199486693	0.000598398617554065
504	0.3	0.1	blood	div	0.2	-1	500	0.005	randomsex	0	750	constant	constant	10000	50	0.00272352764723528	0.0258084191580842	0.971465653434657	2.99052867621516e-05	0.000384662650830968	0.000403349543376034
505	0.4	0.1	blood	div	0.2	-1	500	0.005	randomsex	0	750	constant	constant	10000	50	0.00265293470652935	0.021046095390461	0.976300769923008	2.29548450828686e-05	0.000276941399420836	0.000290476328801655
506	0	0.2	blood	div	0.2	-1	500	0.005	randomsex	0	750	constant	constant	10000	50	0.552054194580542	0.325120887911209	0.122825717428257	0.0132478122457518	0.0047811069821345	0.0113496442995232
507	0.1	0.2	blood	div	0.2	-1	500	0.005	randomsex	0	750	constant	constant	10000	50	0.334365163483652	0.155032896710329	0.510600739926007	0.00383777787707897	0.00280495152859682	0.00233864455966708
508	0.2	0.2	blood	div	0.2	-1	500	0.005	randomsex	0	750	constant	constant	10000	50	0.0931724827517248	0.217923207679232	0.688901909809019	0.0102767730916523	0.00371141992557751	0.0119174284132104
509	0.3	0.2	blood	div	0.2	-1	500	0.005	randomsex	0	750	constant	constant	10000	50	0.00320967903209679	0.0423915608439156	0.954398560143986	4.03479518756422e-05	0.000721571841340112	0.000751749541346418
510	0.4	0.2	blood	div	0.2	-1	500	0.005	randomsex	0	750	constant	constant	10000	50	0.00276812318768123	0.0278638136186381	0.969367863213679	3.06372411508087e-05	0.000446482286043342	0.0004667076067297
511	0	0.3	blood	div	0.2	-1	500	0.005	randomsex	0	750	constant	constant	10000	50	0.562684131586841	0.317822817718228	0.119493650634936	0.0134516352745267	0.00481980080218578	0.0116149788162666
512	0.1	0.3	blood	div	0.2	-1	500	0.005	randomsex	0	750	constant	constant	10000	50	0.368640335966403	0.133002499750025	0.498357764223578	0.0034794454081998	0.00252029832693666	0.00237008246048351
513	0.2	0.3	blood	div	0.2	-1	500	0.005	randomsex	0	750	constant	constant	10000	50	0.313472252774723	0.153362263773623	0.533166083391661	0.00454384907984853	0.00339021026852027	0.00172541962400045
514	0.3	0.3	blood	div	0.2	-1	500	0.005	randomsex	0	750	constant	constant	10000	50	0.0916962303769623	0.215446855314469	0.692857514248575	0.00853875927501071	0.00377860193906837	0.0107546411629438
515	0.4	0.3	blood	div	0.2	-1	500	0.005	randomsex	0	750	constant	constant	10000	50	0.0035036496350365	0.0477222277772223	0.948775322467753	6.61123510353161e-05	0.00104934465672222	0.00110933244343632
516	0	0.4	blood	div	0.2	-1	500	0.005	randomsex	0	750	constant	constant	10000	50	0.569658434156584	0.312468153184682	0.11787501249875	0.0119370148354246	0.00417337918492991	0.00988859763157696
517	0.1	0.4	blood	div	0.2	-1	500	0.005	randomsex	0	750	constant	constant	10000	50	0.383772822717728	0.122785721427857	0.493441255874413	0.0029296504204902	0.00206396707497848	0.00241820488863013
518	0.2	0.4	blood	div	0.2	-1	500	0.005	randomsex	0	750	constant	constant	10000	50	0.350722927707229	0.129964403559644	0.519311868813119	0.00348967780413507	0.00273980145198024	0.00124343098682671
519	0.3	0.4	blood	div	0.2	-1	500	0.005	randomsex	0	750	constant	constant	10000	50	0.297002099790021	0.158540945905409	0.544456354364564	0.00470482856731161	0.0032929632074134	0.00187842419627256
520	0.4	0.4	blood	div	0.2	-1	500	0.005	randomsex	0	750	constant	constant	10000	50	0.0934826517348265	0.213736826317368	0.692781721827817	0.010838492720042	0.00363047022684521	0.012215568140363
521	0	0.5	blood	div	0.2	-1	500	0.005	randomsex	0	750	constant	constant	10000	50	0.571952204779522	0.30953304669533	0.118514548545145	0.013150274024338	0.0044553014115153	0.011225136343135
522	0.1	0.5	blood	div	0.2	-1	500	0.005	randomsex	0	750	constant	constant	10000	50	0.392141185881412	0.117039296070393	0.490820117988201	0.00273499555632914	0.00180955115296874	0.00219261096581119
523	0.2	0.5	blood	div	0.2	-1	500	0.005	randomsex	0	750	constant	constant	10000	50	0.368458554144586	0.117784621537846	0.51375802419758	0.00276110087770055	0.00207444453804467	0.00139591966699957
524	0.3	0.5	blood	div	0.2	-1	500	0.005	randomsex	0	750	constant	constant	10000	50	0.338446755324468	0.132572542745725	0.528980901909809	0.00341757355623965	0.00260060738585447	0.00119722648434182
525	0.4	0.5	blood	div	0.2	-1	500	0.005	randomsex	0	750	constant	constant	10000	50	0.284832716728327	0.163195280471953	0.551974402559744	0.00444375040380575	0.00307695224297929	0.00189986951238296
526	0	0.6	blood	div	0.2	-1	500	0.005	randomsex	0	750	constant	constant	10000	50	0.575038896110389	0.306814718528147	0.118145185481452	0.0112723128628268	0.0039158330003901	0.0100411649014989
527	0.1	0.6	blood	div	0.2	-1	500	0.005	randomsex	0	750	constant	constant	10000	50	0.397847815218478	0.112495150484952	0.48965703429657	0.00264503898444737	0.00182257152587335	0.0021732953977654
528	0.2	0.6	blood	div	0.2	-1	500	0.005	randomsex	0	750	constant	constant	10000	50	0.378314368563144	0.110948305169483	0.510734726527347	0.00254160373804569	0.00205710341773909	0.00133190040373626
529	0.3	0.6	blood	div	0.2	-1	500	0.005	randomsex	0	750	constant	constant	10000	50	0.356727327267273	0.120499550044996	0.522773122687731	0.00278287648797014	0.00220212964318681	0.00099545767600229
530	0.4	0.6	blood	div	0.2	-1	500	0.005	randomsex	0	750	constant	constant	10000	50	0.326944705529447	0.13751204879512	0.535542445755424	0.00363436985460694	0.00289835533039876	0.00107305097161169
531	0	0.7	blood	div	0.2	-1	500	0.005	randomsex	0	750	constant	constant	10000	50	0.578534746525348	0.305180481951805	0.116283771622838	0.0123143730701396	0.00364881919735668	0.0111522809046096
532	0.1	0.7	blood	div	0.2	-1	500	0.005	randomsex	0	750	constant	constant	10000	50	0.401880611938806	0.110064393560644	0.488053194680532	0.00266095549680905	0.00153095689976489	0.00242071775123856
533	0.2	0.7	blood	div	0.2	-1	500	0.005	randomsex	0	750	constant	constant	10000	50	0.384567143285671	0.106684331566843	0.508748525147485	0.00228818041286144	0.0018527324368568	0.00129547749767782
534	0.3	0.7	blood	div	0.2	-1	500	0.005	randomsex	0	750	constant	constant	10000	50	0.368367763223678	0.112433356664334	0.519200079992001	0.00238824001231178	0.00188881781567355	0.00105816798252942
535	0.4	0.7	blood	div	0.2	-1	500	0.005	randomsex	0	750	constant	constant	10000	50	0.348264373562644	0.123468453154685	0.52826797320268	0.00289599142969035	0.00231587786340525	0.00101322371746672
536	0	0.8	blood	div	0.2	-1	500	0.005	randomsex	0	750	constant	constant	10000	50	0.577052094790521	0.303741625837416	0.119206279372063	0.0133858826651859	0.00462411226209142	0.0113337685092563
537	0.1	0.8	blood	div	0.2	-1	500	0.005	randomsex	0	750	constant	constant	10000	50	0.40447095290471	0.107658234176582	0.487868613138686	0.00252078226938084	0.00174121827356992	0.00218825355361938
538	0.2	0.8	blood	div	0.2	-1	500	0.005	randomsex	0	750	constant	constant	10000	50	0.389832216778322	0.102911108889111	0.507257074292571	0.0027099287015875	0.00193527917554757	0.00164341611801673
539	0.3	0.8	blood	div	0.2	-1	500	0.005	randomsex	0	750	constant	constant	10000	50	0.376397760223978	0.106739526047395	0.516862513748625	0.0024289629929833	0.00204760854937023	0.00101077031424294
540	0.4	0.8	blood	div	0.2	-1	500	0.005	randomsex	0	750	constant	constant	10000	50	0.360385361463854	0.115200879912009	0.524414358564144	0.00272739508439824	0.00218618894151219	0.000926978153649813
541	0	0.9	blood	div	0.2	-1	500	0.005	randomsex	0	750	constant	constant	10000	50	0.579605839416058	0.302771522847715	0.117622637736226	0.014500288966789	0.00432707488693538	0.0122746577659377
542	0.1	0.9	blood	div	0.2	-1	500	0.005	randomsex	0	750	constant	constant	10000	50	0.407669833016698	0.106025797420258	0.486303769623038	0.00287573725723155	0.00220646777204811	0.00210056378853515
543	0.2	0.9	blood	div	0.2	-1	500	0.005	randomsex	0	750	constant	constant	10000	50	0.393308069193081	0.100327567243276	0.50636396360364	0.00216177627229838	0.00171951625126269	0.00140270490480813
544	0.3	0.9	blood	div	0.2	-1	500	0.005	randomsex	0	750	constant	constant	10000	50	0.381588841115888	0.103185481451855	0.515224677532247	0.00236560345747012	0.00181196702342679	0.00106650204140216
545	0.4	0.9	blood	div	0.2	-1	500	0.005	randomsex	0	750	constant	constant	10000	50	0.368376562343766	0.109648635136486	0.521976402359764	0.00280080059883835	0.00223158542091842	0.00100426682475377
546	0	1	blood	div	0.2	-1	500	0.005	randomsex	0	750	constant	constant	10000	50	0.577466653334667	0.302279372062794	0.120254574542546	0.0128141917348547	0.00400918001176233	0.011369924649646
547	0.1	1	blood	div	0.2	-1	500	0.005	randomsex	0	750	constant	constant	10000	50	0.409103289671033	0.104739526047395	0.486158184181582	0.00286128410522349	0.00198096674790885	0.00233509761766909
548	0.2	1	blood	div	0.2	-1	500	0.005	randomsex	0	750	constant	constant	10000	50	0.396129387061294	0.0983171682831717	0.505553644635536	0.00222769445332466	0.00166223164337263	0.00140909068899073
549	0.3	1	blood	div	0.2	-1	500	0.005	randomsex	0	750	constant	constant	10000	50	0.385640835916408	0.100150584941506	0.514207779222078	0.00248258891749426	0.00203334450321685	0.000939026339019337
550	0.4	1	blood	div	0.2	-1	500	0.005	randomsex	0	750	constant	constant	10000	50	0.374921707829217	0.105047895210479	0.520029597040296	0.00297581054123505	0.00236487128797972	0.000966474633097021
551	0	0	blood	div	0.2	-1	500	0.005	randomsex	0	1000	constant	constant	10000	50	0.261457054294571	0.468251174882512	0.27029197080292	0.0195048244545974	0.00454425011917348	0.0200960790242702
552	0.1	0	blood	div	0.2	-1	500	0.005	randomsex	0	1000	constant	constant	10000	50	0.00304949505049495	0.0398144185581442	0.957136086391361	3.6455270052761e-05	0.000547480998623029	0.000566386062232376
553	0.2	0	blood	div	0.2	-1	500	0.005	randomsex	0	1000	constant	constant	10000	50	0.00272272772722728	0.025014098590141	0.972261773822618	2.9315935362674e-05	0.000314916700317736	0.000332455077367645
554	0.3	0	blood	div	0.2	-1	500	0.005	randomsex	0	1000	constant	constant	10000	50	0.00264613538646135	0.020045395460454	0.977308669133087	2.37607648919701e-05	0.000211975657756813	0.00022513969467581
555	0.4	0	blood	div	0.2	-1	500	0.005	randomsex	0	1000	constant	constant	10000	50	0.00261313868613139	0.0175516448355164	0.979834616538346	2.77122285448022e-05	0.000175241130336885	0.00019146954511873
556	0	0.1	blood	div	0.2	-1	500	0.005	randomsex	0	1000	constant	constant	10000	50	0.52810098990101	0.341953204679532	0.12994600539946	0.0139560825857188	0.00523291824729982	0.0123794427944988
557	0.1	0.1	blood	div	0.2	-1	500	0.005	randomsex	0	1000	constant	constant	10000	50	0.111933606639336	0.24394700529947	0.644120787921208	0.012095557896215	0.00377852932168107	0.0134883301607011
558	0.2	0.1	blood	div	0.2	-1	500	0.005	randomsex	0	1000	constant	constant	10000	50	0.00303809619038096	0.0392870712928707	0.957674632536746	4.06650839373655e-05	0.000610051585874718	0.000639825401839979
559	0.3	0.1	blood	div	0.2	-1	500	0.005	randomsex	0	1000	constant	constant	10000	50	0.00273372662733727	0.0261279872012799	0.971138286171383	2.76312080675034e-05	0.000351578208813494	0.000362422867214757
560	0.4	0.1	blood	div	0.2	-1	500	0.005	randomsex	0	1000	constant	constant	10000	50	0.00265153484651535	0.0211764823517648	0.976171782821718	2.75719347606263e-05	0.00021916399703103	0.00023474191482229
561	0	0.2	blood	div	0.2	-1	500	0.005	randomsex	0	1000	constant	constant	10000	50	0.556708329167083	0.320926107389261	0.122364563543646	0.0136453079092902	0.00389673083344763	0.013249331378414
562	0.1	0.2	blood	div	0.2	-1	500	0.005	randomsex	0	1000	constant	constant	10000	50	0.35558304169583	0.155191480851915	0.489224077592241	0.00391943927795929	0.00311318926058021	0.00191959206694591
563	0.2	0.2	blood	div	0.2	-1	500	0.005	randomsex	0	1000	constant	constant	10000	50	0.108621937806219	0.234787121287871	0.656592140785921	0.0108789045040805	0.00380017119755339	0.0122698877828052
564	0.3	0.2	blood	div	0.2	-1	500	0.005	randomsex	0	1000	constant	constant	10000	50	0.00324267573242676	0.0436330366963304	0.953122487751225	4.91803634937173e-05	0.000865944197950392	0.000907742232269032
565	0.4	0.2	blood	div	0.2	-1	500	0.005	randomsex	0	1000	constant	constant	10000	50	0.00278332166783322	0.0285355464453555	0.968681531846815	2.74669795217585e-05	0.00041260411036174	0.000430541983567094
566	0	0.3	blood	div	0.2	-1	500	0.005	randomsex	0	1000	constant	constant	10000	50	0.567182281771823	0.311740225977402	0.121078092190781	0.0144765929400399	0.00448261189045206	0.0125387670647482
567	0.1	0.3	blood	div	0.2	-1	500	0.005	randomsex	0	1000	constant	constant	10000	50	0.388745925407459	0.131952804719528	0.479301869813019	0.00333552866360373	0.0024662046395819	0.00164473703389425
568	0.2	0.3	blood	div	0.2	-1	500	0.005	randomsex	0	1000	constant	constant	10000	50	0.33604399560044	0.156182381761824	0.507773222677732	0.00459350003909466	0.00352029357259495	0.00160015308536958
569	0.3	0.3	blood	div	0.2	-1	500	0.005	randomsex	0	1000	constant	constant	10000	50	0.11180701929807	0.23169503049695	0.656497750224977	0.0111809957191363	0.00398816067681729	0.0120755580340021
570	0.4	0.3	blood	div	0.2	-1	500	0.005	randomsex	0	1000	constant	constant	10000	50	0.00353624637536246	0.0490812918708129	0.947383861613839	6.89861474409303e-05	0.00116879246304892	0.00123256373233121
571	0	0.4	blood	div	0.2	-1	500	0.005	randomsex	0	1000	constant	constant	10000	50	0.570688731126887	0.307807819218078	0.121503849615038	0.0141594541114631	0.00426405717877676	0.0129830587160501
572	0.1	0.4	blood	div	0.2	-1	500	0.005	randomsex	0	1000	constant	constant	10000	50	0.402868513148685	0.121614238576142	0.475517848215179	0.00277628273201855	0.00223223681362766	0.00181745764908132
573	0.2	0.4	blood	div	0.2	-1	500	0.005	randomsex	0	1000	constant	constant	10000	50	0.373442855714429	0.130285171482852	0.49627097290271	0.00339354521700522	0.00273498981816727	0.00124393041428676
574	0.3	0.4	blood	div	0.2	-1	500	0.005	randomsex	0	1000	constant	constant	10000	50	0.320411558844116	0.1623299670033	0.517259274072593	0.00451748501131043	0.00356430932896634	0.00150883733840225
575	0.4	0.4	blood	div	0.2	-1	500	0.005	randomsex	0	1000	constant	constant	10000	50	0.107746825317468	0.229805219478052	0.66244695530447	0.0120335625384952	0.00388375925101685	0.0135056748308461
576	0	0.5	blood	div	0.2	-1	500	0.005	randomsex	0	1000	constant	constant	10000	50	0.573478652134787	0.303813618638136	0.122708529147085	0.0137782106555856	0.00397927567967698	0.0131482895880278
577	0.1	0.5	blood	div	0.2	-1	500	0.005	randomsex	0	1000	constant	constant	10000	50	0.411436056394361	0.115284871512849	0.473277472252775	0.00273936552951561	0.00205148128310849	0.00185940045906481
578	0.2	0.5	blood	div	0.2	-1	500	0.005	randomsex	0	1000	constant	constant	10000	50	0.389744225577442	0.118700929907009	0.49155504449555	0.00280690449162641	0.00230219629133356	0.00110151140847301
579	0.3	0.5	blood	div	0.2	-1	500	0.005	randomsex	0	1000	constant	constant	10000	50	0.360542545745425	0.135460453954605	0.503998600139986	0.00339023168651633	0.0028893728862723	0.000973540518604453
580	0.4	0.5	blood	div	0.2	-1	500	0.005	randomsex	0	1000	constant	constant	10000	50	0.308537546245375	0.167680431956804	0.523781421857814	0.00534489057648327	0.00391976780145195	0.00177853055361495
581	0	0.6	blood	div	0.2	-1	500	0.005	randomsex	0	1000	constant	constant	10000	50	0.574835716428357	0.302287571242876	0.122875912408759	0.0124111633081133	0.00363002935140683	0.0114678396251551
582	0.1	0.6	blood	div	0.2	-1	500	0.005	randomsex	0	1000	constant	constant	10000	50	0.416589341065893	0.111297470252975	0.472112388761124	0.00280829532218594	0.00231904219851927	0.00192034025750915
583	0.2	0.6	blood	div	0.2	-1	500	0.005	randomsex	0	1000	constant	constant	10000	50	0.399840815918408	0.111158484151585	0.489002499750025	0.00271158968785305	0.00218565985809191	0.00112261261666487
584	0.3	0.6	blood	div	0.2	-1	500	0.005	randomsex	0	1000	constant	constant	10000	50	0.379773622637736	0.121627837216278	0.498599340065993	0.00298264744225567	0.0024270432639347	0.00102152427912942
585	0.4	0.6	blood	div	0.2	-1	500	0.005	randomsex	0	1000	constant	constant	10000	50	0.35035896410359	0.14035096490351	0.509290270972903	0.00456347824744489	0.00355689597340591	0.00125501767892521
586	0	0.7	blood	div	0.2	-1	500	0.005	randomsex	0	1000	constant	constant	10000	50	0.582923907609239	0.299849615038496	0.117227077292271	0.0147402857707073	0.00372897560350847	0.0131069674556745
587	0.1	0.7	blood	div	0.2	-1	500	0.005	randomsex	0	1000	constant	constant	10000	50	0.420476752324767	0.108488551144886	0.471034296570343	0.00280807443210808	0.00186124474689521	0.00205469014877207
588	0.2	0.7	blood	div	0.2	-1	500	0.005	randomsex	0	1000	constant	constant	10000	50	0.406098590140986	0.106312768723128	0.487588841115888	0.00248067375543732	0.00197957665454461	0.0011521764121123
589	0.3	0.7	blood	div	0.2	-1	500	0.005	randomsex	0	1000	constant	constant	10000	50	0.39008899110089	0.114021597840216	0.495889211078892	0.00260575112280793	0.00220991977779735	0.00085806263513503
590	0.4	0.7	blood	div	0.2	-1	500	0.005	randomsex	0	1000	constant	constant	10000	50	0.370573542645735	0.126002199780022	0.503425057494251	0.00289370923294505	0.00242867819622374	0.00093158439882286
591	0	0.8	blood	div	0.2	-1	500	0.005	randomsex	0	1000	constant	constant	10000	50	0.579899810018998	0.298563143685631	0.12153504649535	0.0142723627992992	0.0040144753069333	0.0131021409528625
592	0.1	0.8	blood	div	0.2	-1	500	0.005	randomsex	0	1000	constant	constant	10000	50	0.423656634336566	0.10575202479752	0.470591140885911	0.00266154210941798	0.00182596122420643	0.00217642251722306
593	0.2	0.8	blood	div	0.2	-1	500	0.005	randomsex	0	1000	constant	constant	10000	50	0.410754524547545	0.102996300369963	0.486249375062494	0.00219458723072372	0.00170772191007606	0.00123597159057177
594	0.3	0.8	blood	div	0.2	-1	500	0.005	randomsex	0	1000	constant	constant	10000	50	0.398217778222178	0.10774802519748	0.494034196580342	0.00232582235167236	0.00186666791249499	0.000959076210153034
595	0.4	0.8	blood	div	0.2	-1	500	0.005	randomsex	0	1000	constant	constant	10000	50	0.383143285671433	0.116801919808019	0.500053394660534	0.00256446407511825	0.00211611048927589	0.000802345658044418
596	0	0.9	blood	div	0.2	-1	500	0.005	randomsex	0	1000	constant	constant	10000	50	0.583395060493951	0.297173482651735	0.119428657134287	0.0157534705478804	0.00424405361872657	0.0143960356114082
597	0.1	0.9	blood	div	0.2	-1	500	0.005	randomsex	0	1000	constant	constant	10000	50	0.425772622737726	0.104595740425957	0.469632436756324	0.00252962365857275	0.00178560976903199	0.00195061715970164
598	0.2	0.9	blood	div	0.2	-1	500	0.005	randomsex	0	1000	constant	constant	10000	50	0.413918208179182	0.100478352164784	0.485602839716028	0.00219269858707819	0.00161136848347258	0.00129105703756361
599	0.3	0.9	blood	div	0.2	-1	500	0.005	randomsex	0	1000	constant	constant	10000	50	0.403497650234977	0.103783821617838	0.492719128087191	0.00246878147529457	0.00201642679672761	0.000833243608947861
600	0.4	0.9	blood	div	0.2	-1	500	0.005	randomsex	0	1000	constant	constant	10000	50	0.391401659834017	0.110594140585941	0.498003399660034	0.00268341813222004	0.00224524250552703	0.000719058994928204
601	0	1	blood	div	0.2	-1	500	0.005	randomsex	0	1000	constant	constant	10000	50	0.584702129787021	0.296663333666633	0.118633336666333	0.0144198563644085	0.00401990542521211	0.0129880654892156
602	0.1	1	blood	div	0.2	-1	500	0.005	randomsex	0	1000	constant	constant	10000	50	0.427310468953105	0.103218278172183	0.469471252874713	0.0022706482080752	0.00160869405936116	0.00197047703068542
603	0.2	1	blood	div	0.2	-1	500	0.005	randomsex	0	1000	constant	constant	10000	50	0.41623697630237	0.0987707229277072	0.484991900809919	0.00235118612365493	0.00186669958335981	0.0011699265358469
604	0.3	1	blood	div	0.2	-1	500	0.005	randomsex	0	1000	constant	constant	10000	50	0.406902109789021	0.101274472552745	0.491822617738226	0.00203893638866372	0.00181548062627299	0.000895813980331236
605	0.4	1	blood	div	0.2	-1	500	0.005	randomsex	0	1000	constant	constant	10000	50	0.397245075492451	0.10609299070093	0.496661533846615	0.00278352925682051	0.00236791447999655	0.000731982548366701
606	0	0	dosage	div	0.2	-1	500	0.005	randomsex	NA	NA	NA	frequency	10000	100	0.267205679432057	0.467827217278272	0.264966303369663	0.0209869979944465	0.0046223398372604	0.021174038144301
607	0.1	0	dosage	div	0.2	-1	500	0.005	randomsex	NA	NA	NA	frequency	10000	100	0.00304029597040296	0.0397176282371763	0.957241675832417	4.41674240065597e-05	0.000597556248920575	0.000627059340087389
608	0.2	0	dosage	div	0.2	-1	500	0.005	randomsex	NA	NA	NA	frequency	10000	100	0.00272012798720128	0.0249391060893911	0.972339366063394	3.04786074934356e-05	0.000319445912247244	0.000337970506310893
609	0.3	0	dosage	div	0.2	-1	500	0.005	randomsex	NA	NA	NA	frequency	10000	100	0.00265153484651535	0.0200599940005999	0.977288071192881	2.31083146490583e-05	0.000224071728890913	0.00023652211289538
610	0.4	0	dosage	div	0.2	-1	500	0.005	randomsex	NA	NA	NA	frequency	10000	100	0.00261553844615538	0.0175478452154785	0.979836416358364	2.78923969783831e-05	0.000209711518395481	0.000226181544566584
611	0	0.1	dosage	div	0.2	-1	500	0.005	randomsex	NA	NA	NA	frequency	10000	100	0.778802519748025	0.20423597640236	0.016960303969603	0.0035015304153319	0.00302168243620011	0.000496951412513552
612	0.1	0.1	dosage	div	0.2	-1	500	0.005	randomsex	NA	NA	NA	frequency	10000	100	0.00667093290670933	0.107389861013899	0.885939806019398	0.000374151863336737	0.00252524965332026	0.00280491696439765
613	0.2	0.1	dosage	div	0.2	-1	500	0.005	randomsex	NA	NA	NA	frequency	10000	100	0.00308729127087291	0.0411852814718528	0.955727627237276	4.05755810640779e-05	0.000576896731438614	0.000595002469193873
614	0.3	0.1	dosage	div	0.2	-1	500	0.005	randomsex	NA	NA	NA	frequency	10000	100	0.00279092090790921	0.0286343365663434	0.968574342565743	2.90313851942415e-05	0.000310042561469176	0.0003215211486807
615	0.4	0.1	dosage	div	0.2	-1	500	0.005	randomsex	NA	NA	NA	frequency	10000	100	0.0026961303869613	0.0232596740325967	0.974044795520448	2.87601754776107e-05	0.000250848137626125	0.000270010706733933
616	0	0.2	dosage	div	0.2	-1	500	0.005	randomsex	NA	NA	NA	frequency	10000	100	0.837482051794821	0.152629137086291	0.00989001099890011	0.0022773578988751	0.00206814749130037	0.000218038979028567
617	0.1	0.2	dosage	div	0.2	-1	500	0.005	randomsex	NA	NA	NA	frequency	10000	100	0.696267573242676	0.272326367363264	0.0314064593540646	0.00540386935012792	0.00430689628855259	0.00111518336045909
618	0.2	0.2	dosage	div	0.2	-1	500	0.005	randomsex	NA	NA	NA	frequency	10000	100	0.00453254674532547	0.0763361663833617	0.919130686931307	0.000130390375430984	0.00134490411441923	0.00143984101862588
619	0.3	0.2	dosage	div	0.2	-1	500	0.005	randomsex	NA	NA	NA	frequency	10000	100	0.00311068893110689	0.042031596840316	0.954858314168583	4.73388416189002e-05	0.000519126109055862	0.000540523229829904
620	0.4	0.2	dosage	div	0.2	-1	500	0.005	randomsex	NA	NA	NA	frequency	10000	100	0.00283631636836316	0.031014898510149	0.966149785021498	3.47022187712095e-05	0.000397533694517409	0.000413544882900698
621	0	0.3	dosage	div	0.2	-1	500	0.005	randomsex	NA	NA	NA	frequency	10000	100	0.864849515048495	0.127693630636936	0.00745645435456454	0.00195406748097797	0.00179920017525771	0.000161392308096729
622	0.1	0.3	dosage	div	0.2	-1	500	0.005	randomsex	NA	NA	NA	frequency	10000	100	0.788005599440056	0.19647595240476	0.0155168483151685	0.00299169496975077	0.00261656899613598	0.000386384273246746
623	0.2	0.3	dosage	div	0.2	-1	500	0.005	randomsex	NA	NA	NA	frequency	10000	100	0.552682131786821	0.375007499250075	0.0723107689231077	0.00744279167595155	0.00475977219133917	0.00276615783960435
624	0.3	0.3	dosage	div	0.2	-1	500	0.005	randomsex	NA	NA	NA	frequency	10000	100	0.00404399560043996	0.0661605839416058	0.929796820317968	0.000129682245584003	0.00111732949999736	0.00119999950588324
625	0.4	0.3	dosage	div	0.2	-1	500	0.005	randomsex	NA	NA	NA	frequency	10000	100	0.00312148785121488	0.0425473452654735	0.954331566843316	4.70581148743692e-05	0.000607954222999336	0.000635942726768269
626	0	0.4	dosage	div	0.2	-1	500	0.005	randomsex	NA	NA	NA	frequency	10000	100	0.881511648835116	0.112254174582542	0.00623417658234177	0.0015355323758271	0.00143069437694809	0.000111457289808673
627	0.1	0.4	dosage	div	0.2	-1	500	0.005	randomsex	NA	NA	NA	frequency	10000	100	0.826863313668633	0.162252774722528	0.0108839116088391	0.00225012535300264	0.00201978777017187	0.000237614024254059
628	0.2	0.4	dosage	div	0.2	-1	500	0.005	randomsex	NA	NA	NA	frequency	10000	100	0.72230196980302	0.251877612238776	0.0258204179582042	0.00352549004819121	0.00288846611221121	0.000651108654520772
629	0.3	0.4	dosage	div	0.2	-1	500	0.005	randomsex	NA	NA	NA	frequency	10000	100	0.0184167583241676	0.141386061393861	0.84019698030197	0.0125379058013832	0.0135550396829775	0.0256568444467884
630	0.4	0.4	dosage	div	0.2	-1	500	0.005	randomsex	NA	NA	NA	frequency	10000	100	0.0037976202379762	0.0608787121287871	0.935322667733227	9.79491740234741e-05	0.0010134477550602	0.0010766239990214
631	0	0.5	dosage	div	0.2	-1	500	0.005	randomsex	NA	NA	NA	frequency	10000	100	0.893089291070893	0.101419258074193	0.00549165083491651	0.00132312432224305	0.00124266651593932	8.87488819217869e-05
632	0.1	0.5	dosage	div	0.2	-1	500	0.005	randomsex	NA	NA	NA	frequency	10000	100	0.849328267173283	0.14196400359964	0.00870652934706529	0.00204275697373118	0.00185910926344876	0.000189603844364381
633	0.2	0.5	dosage	div	0.2	-1	500	0.005	randomsex	NA	NA	NA	frequency	10000	100	0.780887511248875	0.202766923307669	0.0163437656234377	0.00264115588819013	0.00229113988265716	0.000359737860895106
634	0.3	0.5	dosage	div	0.2	-1	500	0.005	randomsex	NA	NA	NA	frequency	10000	100	0.639315668433157	0.316554744525547	0.0441281871812819	0.0056291339440812	0.00417450516293211	0.00147566319869759
635	0.4	0.5	dosage	div	0.2	-1	500	0.005	randomsex	NA	NA	NA	frequency	10000	100	0.00642775722427757	0.0979046095390461	0.895667433256674	0.00060324491510219	0.00229949876491057	0.00275975824296519
636	0	0.6	dosage	div	0.2	-1	500	0.005	randomsex	NA	NA	NA	frequency	10000	100	0.901608639136086	0.0933962603739626	0.004997100289971	0.00103330163314091	0.000974165651221256	7.05050732442658e-05
637	0.1	0.6	dosage	div	0.2	-1	500	0.005	randomsex	NA	NA	NA	frequency	10000	100	0.864634736526347	0.12793900609939	0.00742585741425857	0.00164371578822541	0.00151704692329534	0.000134498162089134
638	0.2	0.6	dosage	div	0.2	-1	500	0.005	randomsex	NA	NA	NA	frequency	10000	100	0.81384801519848	0.173920207979202	0.0122305769423058	0.00221836348959296	0.00197863411530723	0.00025039029273745
639	0.3	0.6	dosage	div	0.2	-1	500	0.005	randomsex	NA	NA	NA	frequency	10000	100	0.726952104789521	0.24826097390261	0.0247867213278672	0.0033672510516786	0.00279060406979834	0.000588865282416859
640	0.4	0.6	dosage	div	0.2	-1	500	0.005	randomsex	NA	NA	NA	frequency	10000	100	0.541562243775622	0.383620437956204	0.0748175182481752	0.00595877049154671	0.00376955707367015	0.00224440708964757
641	0	0.7	dosage	div	0.2	-1	500	0.005	randomsex	NA	NA	NA	frequency	10000	100	0.908066793320668	0.0872736726327367	0.00465833416658334	0.00113627185300879	0.00107407926584153	7.01915448182832e-05
642	0.1	0.7	dosage	div	0.2	-1	500	0.005	randomsex	NA	NA	NA	frequency	10000	100	0.876063193680632	0.117367463253675	0.00656974302569743	0.00138030962004535	0.00128438355874928	0.00010320975380847
643	0.2	0.7	dosage	div	0.2	-1	500	0.005	randomsex	NA	NA	NA	frequency	10000	100	0.834221577842216	0.155709829017098	0.0100697930206979	0.00185165939633558	0.00167445081082989	0.000189193590104222
644	0.3	0.7	dosage	div	0.2	-1	500	0.005	randomsex	NA	NA	NA	frequency	10000	100	0.772881111888811	0.209736626337366	0.0173842615738426	0.00262270032361567	0.00225208992764941	0.000377957982062881
645	0.4	0.7	dosage	div	0.2	-1	500	0.005	randomsex	NA	NA	NA	frequency	10000	100	0.666119588041196	0.296712328767123	0.0371680831916808	0.00416493233593869	0.00321829133604651	0.000962967396256677
646	0	0.8	dosage	div	0.2	-1	500	0.005	randomsex	NA	NA	NA	frequency	10000	100	0.91367903209679	0.0819420057994201	0.00437996200379962	0.000972648427421268	0.0009279593403583	5.48942355118236e-05
647	0.1	0.8	dosage	div	0.2	-1	500	0.005	randomsex	NA	NA	NA	frequency	10000	100	0.884683731626837	0.109325467453255	0.00599120087991201	0.00107137402378893	0.000999634870043237	7.81060663793224e-05
648	0.2	0.8	dosage	div	0.2	-1	500	0.005	randomsex	NA	NA	NA	frequency	10000	100	0.849294670532947	0.142042795720428	0.00866353364663534	0.00170242902962956	0.00154920891075993	0.000160980294426533
649	0.3	0.8	dosage	div	0.2	-1	500	0.005	randomsex	NA	NA	NA	frequency	10000	100	0.801089091090891	0.185260073992601	0.0136506349365063	0.00206087810270792	0.00182115107403142	0.00025032421857512
650	0.4	0.8	dosage	div	0.2	-1	500	0.005	randomsex	NA	NA	NA	frequency	10000	100	0.727248275172483	0.24816398360164	0.0245867413258674	0.00330150940367831	0.00271675331683913	0.000597243440478532
651	0	0.9	dosage	div	0.2	-1	500	0.005	randomsex	NA	NA	NA	frequency	10000	100	0.918260173982602	0.0775652434756524	0.00417538246175382	0.000977530793843002	0.000932600785050004	5.54299231741262e-05
652	0.1	0.9	dosage	div	0.2	-1	500	0.005	randomsex	NA	NA	NA	frequency	10000	100	0.891720227977202	0.102735326467353	0.00554544545545445	0.00113493851848374	0.00106198276678085	8.17650996068043e-05
653	0.2	0.9	dosage	div	0.2	-1	500	0.005	randomsex	NA	NA	NA	frequency	10000	100	0.860795320467953	0.131513448655134	0.00769123087691231	0.00152290220319054	0.00140325830505515	0.000129788734707225
654	0.3	0.9	dosage	div	0.2	-1	500	0.005	randomsex	NA	NA	NA	frequency	10000	100	0.820841715828417	0.167762423757624	0.0113972602739726	0.00210997726521366	0.0018763424108424	0.000238501586301266
655	0.4	0.9	dosage	div	0.2	-1	500	0.005	randomsex	NA	NA	NA	frequency	10000	100	0.765219278072193	0.216359364063594	0.0184221577842216	0.0024963586411567	0.00213791788579984	0.000369904309854027
656	0	1	dosage	div	0.2	-1	500	0.005	randomsex	NA	NA	NA	frequency	10000	100	0.922047195280472	0.0739400059994001	0.00401179882011799	0.000818744361123302	0.000782554726095625	4.62616213252707e-05
657	0.1	1	dosage	div	0.2	-1	500	0.005	randomsex	NA	NA	NA	frequency	10000	100	0.897624237576242	0.0971822817718228	0.00519228077192281	0.00104307846761988	0.000977741526023914	7.13729097187571e-05
658	0.2	1	dosage	div	0.2	-1	500	0.005	randomsex	NA	NA	NA	frequency	10000	100	0.86992400759924	0.123082291770823	0.00699390060993901	0.00136426931561829	0.00125877489362612	0.000113013412144757
659	0.3	1	dosage	div	0.2	-1	500	0.005	randomsex	NA	NA	NA	frequency	10000	100	0.83567103289671	0.15444795520448	0.00988041195880412	0.00176078292351906	0.00158573901154223	0.000181072974200206
660	0.4	1	dosage	div	0.2	-1	500	0.005	randomsex	NA	NA	NA	frequency	10000	100	0.790221177882212	0.194808519148085	0.014971702829717	0.0020287461890666	0.00176892948421983	0.000268770970417188
661	0	0	dosage	div	0.2	-1	500	0.005	randomsex	0	0	constant	constant	10000	100	0.264762923707629	0.46816798320168	0.267069493050695	0.0188757955634696	0.00414438063795893	0.0187871341290959
662	0.1	0	dosage	div	0.2	-1	500	0.005	randomsex	0	0	constant	constant	10000	100	0.00305069493050695	0.0398038196180382	0.957147485251475	4.25766220038107e-05	0.000565392384050414	0.000591516180640956
663	0.2	0	dosage	div	0.2	-1	500	0.005	randomsex	0	0	constant	constant	10000	100	0.00272232776722328	0.025016698330167	0.972260773922608	2.77995526261899e-05	0.000288035723430153	0.000305137100442034
664	0.3	0	dosage	div	0.2	-1	500	0.005	randomsex	0	0	constant	constant	10000	100	0.00265093490650935	0.0200781921807819	0.977272072792721	2.70131937399903e-05	0.000230435349037531	0.000244288584476597
665	0.4	0	dosage	div	0.2	-1	500	0.005	randomsex	0	0	constant	constant	10000	100	0.00261673832616738	0.0175468453154685	0.979837416258374	2.11514837765038e-05	0.000188783942163383	0.000199410662544543
666	0	0.1	dosage	div	0.2	-1	500	0.005	randomsex	0	0	constant	constant	10000	100	0.262911508849115	0.46836796320368	0.268720927907209	0.0190289848911177	0.00409353751567614	0.0190868034942539
667	0.1	0.1	dosage	div	0.2	-1	500	0.005	randomsex	0	0	constant	constant	10000	100	0.00303529647035296	0.0397342265773423	0.957230276972303	4.42701980406346e-05	0.000657349436063807	0.000687097921963142
668	0.2	0.1	dosage	div	0.2	-1	500	0.005	randomsex	0	0	constant	constant	10000	100	0.00271932806719328	0.0249429057094291	0.972338766123388	2.62024760259674e-05	0.000282798075885702	0.000292780171518504
669	0.3	0.1	dosage	div	0.2	-1	500	0.005	randomsex	0	0	constant	constant	10000	100	0.00264773522647735	0.0200505949405059	0.977301269873013	2.57389540822831e-05	0.000215959230012352	0.000229854012890047
670	0.4	0.1	dosage	div	0.2	-1	500	0.005	randomsex	0	0	constant	constant	10000	100	0.00261393860613939	0.0175180481951805	0.979868813118688	2.26135461143857e-05	0.000167568469473299	0.000180200029743838
671	0	0.2	dosage	div	0.2	-1	500	0.005	randomsex	0	0	constant	constant	10000	100	0.264698530146985	0.468681331866813	0.266619138086191	0.0201824547098689	0.00436210321788127	0.0196193720087413
672	0.1	0.2	dosage	div	0.2	-1	500	0.005	randomsex	0	0	constant	constant	10000	100	0.00305749425057494	0.0398618138186181	0.957080091990801	4.75533961990782e-05	0.000620620488280105	0.000651901810285233
673	0.2	0.2	dosage	div	0.2	-1	500	0.005	randomsex	0	0	constant	constant	10000	100	0.00272612738726127	0.0250810918908109	0.97219298070193	3.00649300521055e-05	0.000294984693964415	0.00031255321407055
674	0.3	0.2	dosage	div	0.2	-1	500	0.005	randomsex	0	0	constant	constant	10000	100	0.00264393560643936	0.02003199680032	0.977323067693231	2.76012214381275e-05	0.000255048261489845	0.000271859896930015
675	0.4	0.2	dosage	div	0.2	-1	500	0.005	randomsex	0	0	constant	constant	10000	100	0.00261173882611739	0.0175526447355264	0.979833616638336	2.69652979687328e-05	0.000198460847834262	0.000211088130944693
676	0	0.3	dosage	div	0.2	-1	500	0.005	randomsex	0	0	constant	constant	10000	100	0.264011398860114	0.467411058894111	0.268576542345765	0.0220649887515916	0.00529354195914197	0.0218128160719419
677	0.1	0.3	dosage	div	0.2	-1	500	0.005	randomsex	0	0	constant	constant	10000	100	0.00303989601039896	0.0397060293970603	0.957254674532547	4.49866340207393e-05	0.000628788888584642	0.00065280703654242
678	0.2	0.3	dosage	div	0.2	-1	500	0.005	randomsex	0	0	constant	constant	10000	100	0.00272632736726327	0.025005699430057	0.972267173282672	3.11439787913963e-05	0.000336725630623692	0.000354292273912125
679	0.3	0.3	dosage	div	0.2	-1	500	0.005	randomsex	0	0	constant	constant	10000	100	0.00264453554644536	0.020029197080292	0.977325267473253	2.59141361513528e-05	0.000211243848785993	0.000224159598835185
680	0.4	0.3	dosage	div	0.2	-1	500	0.005	randomsex	0	0	constant	constant	10000	100	0.00261613838616138	0.0175788421157884	0.979804819518048	2.31580822972442e-05	0.000171522636094366	0.00018162462162271
681	0	0.4	dosage	div	0.2	-1	500	0.005	randomsex	0	0	constant	constant	10000	100	0.26964403559644	0.468688131186881	0.261669233076692	0.0204074433602204	0.00463549635554312	0.0207654684231537
682	0.1	0.4	dosage	div	0.2	-1	500	0.005	randomsex	0	0	constant	constant	10000	100	0.00305369463053695	0.0398146185381462	0.957132086791321	4.23029675530077e-05	0.000521989287096408	0.000545064477876468
683	0.2	0.4	dosage	div	0.2	-1	500	0.005	randomsex	0	0	constant	constant	10000	100	0.00272652734726527	0.025014098590141	0.972260573942606	2.94321420145564e-05	0.000286659916680093	0.000302669971429312
684	0.3	0.4	dosage	div	0.2	-1	500	0.005	randomsex	0	0	constant	constant	10000	100	0.00264453554644536	0.020012598740126	0.977341265873413	2.27604437874299e-05	0.000205889168702404	0.000216514439746106
685	0.4	0.4	dosage	div	0.2	-1	500	0.005	randomsex	0	0	constant	constant	10000	100	0.00261033896610339	0.0175526447355264	0.979838416158384	2.48534632740367e-05	0.000162043268482589	0.000173557766957886
686	0	0.5	dosage	div	0.2	-1	500	0.005	randomsex	0	0	constant	constant	10000	100	0.263602639736026	0.467859814018598	0.268536146385361	0.02271688471481	0.00485606432249067	0.0222120565535615
687	0.1	0.5	dosage	div	0.2	-1	500	0.005	randomsex	0	0	constant	constant	10000	100	0.00304569543045695	0.0398438156184382	0.957111488851115	4.57881028863503e-05	0.000620559301007339	0.000650681325393283
688	0.2	0.5	dosage	div	0.2	-1	500	0.005	randomsex	0	0	constant	constant	10000	100	0.00272332766723328	0.024990900909909	0.972286771322868	3.01320363586464e-05	0.000304362385455708	0.000321893832609935
689	0.3	0.5	dosage	div	0.2	-1	500	0.005	randomsex	0	0	constant	constant	10000	100	0.00264833516648335	0.0200791920807919	0.977273072692731	2.7741367113963e-05	0.000212131200169689	0.000229379799932207
690	0.4	0.5	dosage	div	0.2	-1	500	0.005	randomsex	0	0	constant	constant	10000	100	0.00261973802619738	0.0175736426357364	0.97980801919808	2.32659810630482e-05	0.000192231770173978	0.000201097977028126
691	0	0.6	dosage	div	0.2	-1	500	0.005	randomsex	0	0	constant	constant	10000	100	0.270915708429157	0.467984601539846	0.261100489951005	0.0212042618835472	0.00431605523289782	0.0209552886580883
692	0.1	0.6	dosage	div	0.2	-1	500	0.005	randomsex	0	0	constant	constant	10000	100	0.00303989601039896	0.0396946305369463	0.957266873312669	4.07459641344351e-05	0.000555927511417693	0.000577402075176931
693	0.2	0.6	dosage	div	0.2	-1	500	0.005	randomsex	0	0	constant	constant	10000	100	0.00272752724727527	0.025020297970203	0.97225297470253	2.883242059672e-05	0.000303071769171743	0.00031698080844363
694	0.3	0.6	dosage	div	0.2	-1	500	0.005	randomsex	0	0	constant	constant	10000	100	0.00264973502649735	0.0200665933406659	0.977284671532847	2.70400978293966e-05	0.000220193760937193	0.000231271516368726
695	0.4	0.6	dosage	div	0.2	-1	500	0.005	randomsex	0	0	constant	constant	10000	100	0.00261473852614739	0.0175762423757624	0.979808219178082	2.64166656290457e-05	0.000195537149679276	0.000210753254662369
696	0	0.7	dosage	div	0.2	-1	500	0.005	randomsex	0	0	constant	constant	10000	100	0.264526547345265	0.468427357264274	0.267047095290471	0.0181654545871038	0.00510768371389795	0.0183929121989155
697	0.1	0.7	dosage	div	0.2	-1	500	0.005	randomsex	0	0	constant	constant	10000	100	0.00305009499050095	0.0397246275372463	0.957225677432257	4.14326773271211e-05	0.000561278896940408	0.000583585749117818
698	0.2	0.7	dosage	div	0.2	-1	500	0.005	randomsex	0	0	constant	constant	10000	100	0.00272192780721928	0.025023897610239	0.972254174582542	2.76888956113005e-05	0.000313654831699668	0.000327112948661499
699	0.3	0.7	dosage	div	0.2	-1	500	0.005	randomsex	0	0	constant	constant	10000	100	0.00265273472652735	0.020029597040296	0.977318068193181	2.51635984243934e-05	0.000247878419075631	0.000259737632835352
700	0.4	0.7	dosage	div	0.2	-1	500	0.005	randomsex	0	0	constant	constant	10000	100	0.00261233876612339	0.0175302469753025	0.97985801419858	2.19536832535974e-05	0.000207728104345607	0.000216302107728366
701	0	0.8	dosage	div	0.2	-1	500	0.005	randomsex	0	0	constant	constant	10000	100	0.267467853214679	0.46829497050295	0.264236776322368	0.0227671672515904	0.0040869673799057	0.0221594126901281
702	0.1	0.8	dosage	div	0.2	-1	500	0.005	randomsex	0	0	constant	constant	10000	100	0.00304729527047295	0.0397362263773623	0.957215078492151	5.04298335177042e-05	0.000635040845887552	0.000660184439084639
703	0.2	0.8	dosage	div	0.2	-1	500	0.005	randomsex	0	0	constant	constant	10000	100	0.00272892710728927	0.025030296970303	0.972242775722428	2.98681167548622e-05	0.000308114766083247	0.000321190293613092
704	0.3	0.8	dosage	div	0.2	-1	500	0.005	randomsex	0	0	constant	constant	10000	100	0.00264693530646935	0.02003499650035	0.977317068293171	2.71920515340081e-05	0.00022997700229977	0.000242281530771633
705	0.4	0.8	dosage	div	0.2	-1	500	0.005	randomsex	0	0	constant	constant	10000	100	0.00261373862613739	0.0175354464553545	0.979847615238476	2.4034605042589e-05	0.000209394215404244	0.000221726251577503
706	0	0.9	dosage	div	0.2	-1	500	0.005	randomsex	0	0	constant	constant	10000	100	0.264549745025497	0.467982201779822	0.267469253074692	0.0208771691480295	0.00470800801164694	0.0213574863113552
707	0.1	0.9	dosage	div	0.2	-1	500	0.005	randomsex	0	0	constant	constant	10000	100	0.00304349565043496	0.0397010298970103	0.957257674232577	4.22260265014451e-05	0.000549584960363611	0.000573903189751422
708	0.2	0.9	dosage	div	0.2	-1	500	0.005	randomsex	0	0	constant	constant	10000	100	0.00272852714728527	0.025040295970403	0.972231376862314	2.91701991501259e-05	0.000304295551968404	0.000319503760784775
709	0.3	0.9	dosage	div	0.2	-1	500	0.005	randomsex	0	0	constant	constant	10000	100	0.00264533546645335	0.020017798220178	0.977337066293371	2.46289615593454e-05	0.000232494719856421	0.000243694627529587
710	0.4	0.9	dosage	div	0.2	-1	500	0.005	randomsex	0	0	constant	constant	10000	100	0.00261333866613339	0.0175068493150685	0.97987801219878	2.60323383220496e-05	0.000196521242430359	0.000213595875747781
711	0	1	dosage	div	0.2	-1	500	0.005	randomsex	0	0	constant	constant	10000	100	0.262714728527147	0.468406559344066	0.268881311868813	0.0218405889872013	0.00441976603075165	0.0219539653495306
712	0.1	1	dosage	div	0.2	-1	500	0.005	randomsex	0	0	constant	constant	10000	100	0.00305089491050895	0.0398194180581942	0.957130086991301	4.52395950288286e-05	0.000555475356967901	0.000584194846477877
713	0.2	1	dosage	div	0.2	-1	500	0.005	randomsex	0	0	constant	constant	10000	100	0.00272652734726527	0.025003899610039	0.97226897310269	3.09050497061959e-05	0.000294881969153876	0.000316753884429375
714	0.3	1	dosage	div	0.2	-1	500	0.005	randomsex	0	0	constant	constant	10000	100	0.00264613538646135	0.0200559944005599	0.977296470352965	2.67969886241266e-05	0.000209210476638672	0.000225236833009778
715	0.4	1	dosage	div	0.2	-1	500	0.005	randomsex	0	0	constant	constant	10000	100	0.00261393860613939	0.0175798420157984	0.979805419458054	2.60966569364873e-05	0.000182327426361	0.000197909999633492
716	0	0	dosage	div	0.2	-1	500	0.005	randomsex	1	0	constant	constant	10000	100	0.264858114188581	0.468406759324068	0.266736526347365	0.0195106640408344	0.004324628994012	0.0194808571216361
717	0.1	0	dosage	div	0.2	-1	500	0.005	randomsex	1	0	constant	constant	10000	100	0.00304589541045895	0.0396676332366763	0.957286671332867	4.67653388973066e-05	0.000632636132034149	0.000660079552975141
718	0.2	0	dosage	div	0.2	-1	500	0.005	randomsex	1	0	constant	constant	10000	100	0.00271892810718928	0.025024897510249	0.972255774422558	2.86954920694632e-05	0.000278244696558914	0.000289175843682436
719	0.3	0	dosage	div	0.2	-1	500	0.005	randomsex	1	0	constant	constant	10000	100	0.00264853514648535	0.0200693930606939	0.977282471752825	2.36653671140127e-05	0.000227395888327247	0.000237667060405411
720	0.4	0	dosage	div	0.2	-1	500	0.005	randomsex	1	0	constant	constant	10000	100	0.00261613838616138	0.0175950404959504	0.979787821217878	2.28065427314788e-05	0.000188086470278355	0.000200953193020874
721	0	0.1	dosage	div	0.2	-1	500	0.005	randomsex	1	0	constant	constant	10000	100	0.932516148385162	0.0636716328367163	0.00381081891810819	0.00119034969539669	0.00113543331464784	6.78802244662943e-05
722	0.1	0.1	dosage	div	0.2	-1	500	0.005	randomsex	1	0	constant	constant	10000	100	0.497759824017598	0.110015598440156	0.39222497750225	0.436692144838596	0.00314014860949068	0.436333752546379
723	0.2	0.1	dosage	div	0.2	-1	500	0.005	randomsex	1	0	constant	constant	10000	100	0.00311628837116288	0.0411984801519848	0.955685431456854	5.51200563164118e-05	0.000612848021850779	0.000639944686028093
724	0.3	0.1	dosage	div	0.2	-1	500	0.005	randomsex	1	0	constant	constant	10000	100	0.00279272072792721	0.0285601439856014	0.968647935206479	3.34358821531474e-05	0.000374693410522394	0.000393392800338541
725	0.4	0.1	dosage	div	0.2	-1	500	0.005	randomsex	1	0	constant	constant	10000	100	0.0026975302469753	0.0232532746725327	0.974047395260474	2.85508334929649e-05	0.000274751848578188	0.000288794858311381
726	0	0.2	dosage	div	0.2	-1	500	0.005	randomsex	1	0	constant	constant	10000	100	0.96011898810119	0.0369323067693231	0.00294790520947905	0.000502769047233947	0.000484350599045681	3.24200941433126e-05
727	0.1	0.2	dosage	div	0.2	-1	500	0.005	randomsex	1	0	constant	constant	10000	100	0.942206779322068	0.0542903709629037	0.0035014498550145	0.00101625103380627	0.000962124682391694	6.94553471211605e-05
728	0.2	0.2	dosage	div	0.2	-1	500	0.005	randomsex	1	0	constant	constant	10000	100	0.497400659934007	0.0778122187781222	0.424786721327867	0.456833045511185	0.00182954462916887	0.457011758611011
729	0.3	0.2	dosage	div	0.2	-1	500	0.005	randomsex	1	0	constant	constant	10000	100	0.00316888311168883	0.0421207879212079	0.954710728927107	7.62916221943683e-05	0.000642175392864586	0.000682870667863759
730	0.4	0.2	dosage	div	0.2	-1	500	0.005	randomsex	1	0	constant	constant	10000	100	0.00286271372862714	0.0311884811518848	0.965948605139486	4.06347744920986e-05	0.000428147457319047	0.00044553639729779
731	0	0.3	dosage	div	0.2	-1	500	0.005	randomsex	1	0	constant	constant	10000	100	0.969450054994501	0.0277924207579242	0.00275712428757124	0.000403993552613425	0.000391034218903148	2.7360145279796e-05
732	0.1	0.3	dosage	div	0.2	-1	500	0.005	randomsex	1	0	constant	constant	10000	100	0.958492950704929	0.0385019498050195	0.00300589941005899	0.000546555245445415	0.000521950900995769	3.97625138800497e-05
733	0.2	0.3	dosage	div	0.2	-1	500	0.005	randomsex	1	0	constant	constant	10000	100	0.945284071592841	0.0512814718528147	0.00343565643435656	0.00079959803094624	0.000759918984161534	7.29670311475241e-05
734	0.3	0.3	dosage	div	0.2	-1	500	0.005	randomsex	1	0	constant	constant	10000	100	0.438438356164384	0.0677552244775523	0.493807819218078	0.46307554673245	0.00151091382175596	0.462983549992564
735	0.4	0.3	dosage	div	0.2	-1	500	0.005	randomsex	1	0	constant	constant	10000	100	0.00321027897210279	0.042963503649635	0.953826817318268	7.78138224318779e-05	0.000575820456389163	0.000613824370103088
736	0	0.4	dosage	div	0.2	-1	500	0.005	randomsex	1	0	constant	constant	10000	100	0.974079792020798	0.0232350764923508	0.00268493150684932	0.000278815617501245	0.000266983005302507	2.56792457877656e-05
737	0.1	0.4	dosage	div	0.2	-1	500	0.005	randomsex	1	0	constant	constant	10000	100	0.966130786921308	0.031039896010399	0.00283111688831117	0.000438214024384649	0.000421186243826834	3.24400242756861e-05
738	0.2	0.4	dosage	div	0.2	-1	500	0.005	randomsex	1	0	constant	constant	10000	100	0.957186481351865	0.0397656234376562	0.00304769523047695	0.000557238569396573	0.000535679518009799	4.08948991617274e-05
739	0.3	0.4	dosage	div	0.2	-1	500	0.005	randomsex	1	0	constant	constant	10000	100	0.946840115988401	0.0497574242575742	0.0034030596940306	0.000840712184383563	0.00078756973151276	8.98418461797795e-05
740	0.4	0.4	dosage	div	0.2	-1	500	0.005	randomsex	1	0	constant	constant	10000	100	0.459602239776022	0.0623145685431457	0.478082591740826	0.466876559938514	0.00118229129503219	0.466780346253707
741	0	0.5	dosage	div	0.2	-1	500	0.005	randomsex	1	0	constant	constant	10000	100	0.976813918608139	0.0205421457854215	0.00264473552644736	0.000235081110767806	0.000225218897413408	2.45130560521898e-05
742	0.1	0.5	dosage	div	0.2	-1	500	0.005	randomsex	1	0	constant	constant	10000	100	0.970706329367063	0.0265539446055394	0.00273892610738926	0.000355049404523873	0.000339675415087916	2.88359230348224e-05
743	0.2	0.5	dosage	div	0.2	-1	500	0.005	randomsex	1	0	constant	constant	10000	100	0.963855614438556	0.0332572742725727	0.00288671132886711	0.000479446738836947	0.000455275027799534	3.61078888205278e-05
744	0.3	0.5	dosage	div	0.2	-1	500	0.005	randomsex	1	0	constant	constant	10000	100	0.956327167283272	0.0405937406259374	0.00307849215078492	0.000605809825535989	0.000580216347465203	4.39257631923391e-05
745	0.4	0.5	dosage	div	0.2	-1	500	0.005	randomsex	1	0	constant	constant	10000	100	0.947426257374263	0.0491350864913509	0.00343845615438456	0.000818403456906605	0.000742550084136829	0.000132889652759849
746	0	0.6	dosage	div	0.2	-1	500	0.005	randomsex	1	0	constant	constant	10000	100	0.978607939206079	0.0187703229677032	0.00262173782621738	0.000236436701735766	0.000220333877067918	2.5973304477718e-05
747	0.1	0.6	dosage	div	0.2	-1	500	0.005	randomsex	1	0	constant	constant	10000	100	0.973599440055994	0.0237058294170583	0.00269453054694531	0.000355386759584866	0.000337576321685031	2.92117147067147e-05
748	0.2	0.6	dosage	div	0.2	-1	500	0.005	randomsex	1	0	constant	constant	10000	100	0.968166183381662	0.029042095790421	0.00279192080791921	0.000411463851927545	0.000395760342810551	2.9797027076493e-05
749	0.3	0.6	dosage	div	0.2	-1	500	0.005	randomsex	1	0	constant	constant	10000	100	0.962208179182082	0.0348633136686331	0.00292850714928507	0.000503645711821854	0.000479448592451431	3.91094957782769e-05
750	0.4	0.6	dosage	div	0.2	-1	500	0.005	randomsex	1	0	constant	constant	10000	100	0.955450454954505	0.0414296570342966	0.00311928807119288	0.000614814707101206	0.000583367249053962	5.41533486574164e-05
751	0	0.7	dosage	div	0.2	-1	500	0.005	randomsex	1	0	constant	constant	10000	100	0.979878812118788	0.0175096490350965	0.00261113888611139	0.000241498294074036	0.000231393315912144	2.48209346778395e-05
752	0.1	0.7	dosage	div	0.2	-1	500	0.005	randomsex	1	0	constant	constant	10000	100	0.975707829217078	0.0216322367763224	0.00266013398660134	0.000269065920318957	0.000254296088048342	2.46125542818204e-05
753	0.2	0.7	dosage	div	0.2	-1	500	0.005	randomsex	1	0	constant	constant	10000	100	0.971154484551545	0.0261087891210879	0.00273712628737126	0.000387912887468424	0.00037045272066846	2.89387052839094e-05
754	0.3	0.7	dosage	div	0.2	-1	500	0.005	randomsex	1	0	constant	constant	10000	100	0.966237176282372	0.0309275072492751	0.00283511648835117	0.000358442364672562	0.000345259434605981	3.27621897105066e-05
755	0.4	0.7	dosage	div	0.2	-1	500	0.005	randomsex	1	0	constant	constant	10000	100	0.961001899810019	0.036042195780422	0.00295450454954505	0.000539706544890518	0.000518058942377546	3.64691186298755e-05
756	0	0.8	dosage	div	0.2	-1	500	0.005	randomsex	1	0	constant	constant	10000	100	0.980915908409159	0.0164925507449255	0.00259174082591741	0.000203315485624543	0.000189872954331771	2.36106810395059e-05
757	0.1	0.8	dosage	div	0.2	-1	500	0.005	randomsex	1	0	constant	constant	10000	100	0.977267673232677	0.0200973902609739	0.00263473652634737	0.000223681169466333	0.000211971846345219	2.40135865820382e-05
758	0.2	0.8	dosage	div	0.2	-1	500	0.005	randomsex	1	0	constant	constant	10000	100	0.973385661433857	0.0239168083191681	0.0026987301269873	0.00029373580440698	0.000283441070629182	2.43477047143303e-05
759	0.3	0.8	dosage	div	0.2	-1	500	0.005	randomsex	1	0	constant	constant	10000	100	0.969222277772223	0.028003399660034	0.00277392260773923	0.000353702762622449	0.000339885134368772	2.62509941796933e-05
760	0.4	0.8	dosage	div	0.2	-1	500	0.005	randomsex	1	0	constant	constant	10000	100	0.964672332766723	0.0324609539046095	0.00286631336866313	0.000421425423340157	0.000406116993178394	3.31544037730178e-05
761	0	0.9	dosage	div	0.2	-1	500	0.005	randomsex	1	0	constant	constant	10000	100	0.981607839216078	0.0158022197780222	0.00258934106589341	0.000191993005698715	0.000176450396534366	2.41987571555152e-05
762	0.1	0.9	dosage	div	0.2	-1	500	0.005	randomsex	1	0	constant	constant	10000	100	0.978457354264573	0.0189159084091591	0.00262733726627337	0.000214692246680904	0.000204886881367287	2.5861081321861e-05
763	0.2	0.9	dosage	div	0.2	-1	500	0.005	randomsex	1	0	constant	constant	10000	100	0.975027097290271	0.0222973702629737	0.00267593240675932	0.000293053990238615	0.000272291360279778	3.0040062724437e-05
764	0.3	0.9	dosage	div	0.2	-1	500	0.005	randomsex	1	0	constant	constant	10000	100	0.971386861313869	0.0258752124787521	0.00273792620737926	0.000345452959777092	0.000329544614158437	2.66783888845395e-05
765	0.4	0.9	dosage	div	0.2	-1	500	0.005	randomsex	1	0	constant	constant	10000	100	0.96751704829517	0.0296722327767223	0.00281071892810719	0.000402764987627815	0.000384680975789847	3.2949073533452e-05
766	0	1	dosage	div	0.2	-1	500	0.005	randomsex	1	0	constant	constant	10000	100	0.982207179282072	0.0152132786721328	0.00257954204579542	0.000168394753493975	0.000159696398084299	2.0397009593584e-05
767	0.1	1	dosage	div	0.2	-1	500	0.005	randomsex	1	0	constant	constant	10000	100	0.979359064093591	0.018024197580242	0.00261613838616138	0.000207209692928969	0.000195888037336236	2.33318659315435e-05
768	0.2	1	dosage	div	0.2	-1	500	0.005	randomsex	1	0	constant	constant	10000	100	0.976396160383962	0.0209501049895011	0.00265393460653935	0.00025771413350217	0.000243748909415223	2.62509941796934e-05
769	0.3	1	dosage	div	0.2	-1	500	0.005	randomsex	1	0	constant	constant	10000	100	0.973157684231577	0.0241377862213779	0.0027045295470453	0.000281990139812311	0.000270751749176566	2.49613160610844e-05
770	0.4	1	dosage	div	0.2	-1	500	0.005	randomsex	1	0	constant	constant	10000	100	0.969791420857914	0.0274452554744526	0.00276412358764124	0.000365909588226861	0.000352891864426843	2.89282340300414e-05
771	0	0	dosage	div	0.2	-1	500	0.005	randomsex	0	1	constant	constant	10000	50	0.268238576142386	0.468137586241376	0.263621837816218	0.0196139115579524	0.00459660534956341	0.0197775043428559
772	0.1	0	dosage	div	0.2	-1	500	0.005	randomsex	0	1	constant	constant	10000	50	0.00304869513048695	0.0397308269173083	0.957219878012199	4.91803634937173e-05	0.000608760605130481	0.000632562057766711
773	0.2	0	dosage	div	0.2	-1	500	0.005	randomsex	0	1	constant	constant	10000	50	0.00272592740725927	0.025008299170083	0.972265773422658	2.76597017652248e-05	0.000291790884469475	0.000307745544590245
774	0.3	0	dosage	div	0.2	-1	500	0.005	randomsex	0	1	constant	constant	10000	50	0.00264873512648735	0.020027597240276	0.977323667633237	2.57977412637322e-05	0.000227382120348573	0.000238697556161543
775	0.4	0	dosage	div	0.2	-1	500	0.005	randomsex	0	1	constant	constant	10000	50	0.00262093790620938	0.0175810418958104	0.979798620137986	2.64846269271196e-05	0.000195692443466145	0.000207768063173613
776	0	0.1	dosage	div	0.2	-1	500	0.005	randomsex	0	1	constant	constant	10000	50	0.869453454654534	0.122959904009599	0.00758664133586641	0.00302665631104246	0.00277985629642629	0.000262019441392893
777	0.1	0.1	dosage	div	0.2	-1	500	0.005	randomsex	0	1	constant	constant	10000	50	0.00367243275672433	0.0582265773422658	0.938099390060994	8.97277915300579e-05	0.000970874642819407	0.00102579331394355
778	0.2	0.1	dosage	div	0.2	-1	500	0.005	randomsex	0	1	constant	constant	10000	50	0.00283871612838716	0.0312604739526047	0.965900809919008	3.24549638432474e-05	0.000438469527755431	0.000457162809846468
779	0.3	0.1	dosage	div	0.2	-1	500	0.005	randomsex	0	1	constant	constant	10000	50	0.0026951304869513	0.0236262373762624	0.973678632136786	2.63370279840529e-05	0.000255503293246092	0.000272217469141943
780	0.4	0.1	dosage	div	0.2	-1	500	0.005	randomsex	0	1	constant	constant	10000	50	0.00264253574642536	0.0200623937606239	0.977295870412959	2.42887342535351e-05	0.000243461782686386	0.000255339208193578
781	0	0.2	dosage	div	0.2	-1	500	0.005	randomsex	0	1	constant	constant	10000	50	0.921536646335366	0.0741789821017898	0.00428477152284772	0.00144107120495386	0.00135959033546825	0.000100277236440533
782	0.1	0.2	dosage	div	0.2	-1	500	0.005	randomsex	0	1	constant	constant	10000	50	0.0052968703129687	0.0865217478252175	0.90818098190181	0.000524285769015593	0.00169980620459598	0.00197988484826823
783	0.2	0.2	dosage	div	0.2	-1	500	0.005	randomsex	0	1	constant	constant	10000	50	0.002998100189981	0.0383291670832917	0.958671932806719	3.71343037923041e-05	0.000446295142317936	0.000464536730862829
784	0.3	0.2	dosage	div	0.2	-1	500	0.005	randomsex	0	1	constant	constant	10000	50	0.00275992400759924	0.0274282571742826	0.969812418758124	3.09409740503893e-05	0.000357219527317749	0.000375265233413436
785	0.4	0.2	dosage	div	0.2	-1	500	0.005	randomsex	0	1	constant	constant	10000	50	0.00267973202679732	0.0226529347065293	0.974667533246675	2.78496399889128e-05	0.000289995311536214	0.000304034648054698
786	0	0.3	dosage	div	0.2	-1	500	0.005	randomsex	0	1	constant	constant	10000	50	0.93974902509749	0.0567155284471553	0.00353464653534647	0.000810492385392333	0.0007763884296723	4.65645057566927e-05
787	0.1	0.3	dosage	div	0.2	-1	500	0.005	randomsex	0	1	constant	constant	10000	50	0.806586941305869	0.0943777622237776	0.099033096690331	0.281539236804462	0.0153042774142828	0.266412916610598
788	0.2	0.3	dosage	div	0.2	-1	500	0.005	randomsex	0	1	constant	constant	10000	50	0.00323467653234677	0.0463211678832117	0.950444355564444	5.02368156979992e-05	0.000682465920236926	0.000708146209698097
789	0.3	0.3	dosage	div	0.2	-1	500	0.005	randomsex	0	1	constant	constant	10000	50	0.00283171682831717	0.0315274472552745	0.965639236076392	3.58411991106859e-05	0.000435966365255043	0.000458368602244606
790	0.4	0.3	dosage	div	0.2	-1	500	0.005	randomsex	0	1	constant	constant	10000	50	0.00271612838716128	0.0253004699530047	0.97198200179982	2.73195126583019e-05	0.000320905613831557	0.000336195258748813
791	0	0.4	dosage	div	0.2	-1	500	0.005	randomsex	0	1	constant	constant	10000	50	0.948802519748025	0.047957804219578	0.00324007599240076	0.000825335169127257	0.000796405846610888	4.58304307002297e-05
792	0.1	0.4	dosage	div	0.2	-1	500	0.005	randomsex	0	1	constant	constant	10000	50	0.925221077892211	0.0704813518648135	0.0043005699430057	0.00124718148630831	0.0011891875763873	0.000159942965086418
793	0.2	0.4	dosage	div	0.2	-1	500	0.005	randomsex	0	1	constant	constant	10000	50	0.00354364563543646	0.0554280571942806	0.941027897210279	9.65576913273497e-05	0.000800550403606531	0.000854050108094381
794	0.3	0.4	dosage	div	0.2	-1	500	0.005	randomsex	0	1	constant	constant	10000	50	0.00292810718928107	0.0358688131186881	0.961202479752025	3.35329981518092e-05	0.000430974303610479	0.000449369991299629
795	0.4	0.4	dosage	div	0.2	-1	500	0.005	randomsex	0	1	constant	constant	10000	50	0.00276572342765723	0.0281153884611539	0.969120087991201	2.87770254988652e-05	0.000339235582851881	0.000352334808470291
796	0	0.5	dosage	div	0.2	-1	500	0.005	randomsex	0	1	constant	constant	10000	50	0.95430196980302	0.0426091390860914	0.00308709129087091	0.000667542609533668	0.000640012099063659	4.20304147266133e-05
797	0.1	0.5	dosage	div	0.2	-1	500	0.005	randomsex	0	1	constant	constant	10000	50	0.936281571842816	0.0599446055394461	0.00377262273772623	0.00107708325136417	0.0010104631725249	0.000105029172126712
798	0.2	0.5	dosage	div	0.2	-1	500	0.005	randomsex	0	1	constant	constant	10000	50	0.00402479752024798	0.0660585941405859	0.929915408459154	0.000236954247545779	0.0012207258526559	0.00136536978492248
799	0.3	0.5	dosage	div	0.2	-1	500	0.005	randomsex	0	1	constant	constant	10000	50	0.00302309769023098	0.0401845815418458	0.956793320667933	4.12935091953091e-05	0.000521764812219769	0.000541886767516821
800	0.4	0.5	dosage	div	0.2	-1	500	0.005	randomsex	0	1	constant	constant	10000	50	0.00280651934806519	0.0308587141285871	0.96633296670333	2.71474475592031e-05	0.00037926600792596	0.000392172640555339
801	0	0.6	dosage	div	0.2	-1	500	0.005	randomsex	0	1	constant	constant	10000	50	0.95815598440156	0.0388571142885711	0.00298610138986101	0.000637374918697136	0.000613531312727731	3.80158637132463e-05
802	0.1	0.6	dosage	div	0.2	-1	500	0.005	randomsex	0	1	constant	constant	10000	50	0.942856914308569	0.0536512348765123	0.00349005099490051	0.000870956954495888	0.000821161360845528	7.27163646362591e-05
803	0.2	0.6	dosage	div	0.2	-1	500	0.005	randomsex	0	1	constant	constant	10000	50	0.105422257774223	0.07803699630037	0.816542145785421	0.2878366870647	0.00192202478355994	0.286728819363953
804	0.3	0.6	dosage	div	0.2	-1	500	0.005	randomsex	0	1	constant	constant	10000	50	0.00316968303169683	0.0452492750724928	0.951581641835816	5.49324883138528e-05	0.000611026320233018	0.000644676307151423
805	0.4	0.6	dosage	div	0.2	-1	500	0.005	randomsex	0	1	constant	constant	10000	50	0.00287151284871513	0.0339294070592941	0.963201279872013	3.16636597899193e-05	0.000428980140617627	0.000448416320723613
806	0	0.7	dosage	div	0.2	-1	500	0.005	randomsex	0	1	constant	constant	10000	50	0.960665733426657	0.0364015598440156	0.00293110688931107	0.00050209142647645	0.000479376127639946	3.64286660269211e-05
807	0.1	0.7	dosage	div	0.2	-1	500	0.005	randomsex	0	1	constant	constant	10000	50	0.94765303469653	0.049017698230177	0.00333066693330667	0.000700970370677701	0.000673398923613694	5.77205064741565e-05
808	0.2	0.7	dosage	div	0.2	-1	500	0.005	randomsex	0	1	constant	constant	10000	50	0.587336666333367	0.0766025397460254	0.336060393960604	0.448027487593509	0.0133848698520841	0.434741521839391
809	0.3	0.7	dosage	div	0.2	-1	500	0.005	randomsex	0	1	constant	constant	10000	50	0.00331426857314269	0.0503109689031097	0.94637496250375	6.16776136474375e-05	0.000786875548533224	0.000817188830883117
810	0.4	0.7	dosage	div	0.2	-1	500	0.005	randomsex	0	1	constant	constant	10000	50	0.00292770722927707	0.0368549145085491	0.960215778422158	3.27800634149883e-05	0.000416429874949237	0.000433314197042364
811	0	0.8	dosage	div	0.2	-1	500	0.005	randomsex	0	1	constant	constant	10000	50	0.962617338266173	0.0344937506249375	0.00288851114888511	0.000475231278623208	0.000456370087009779	3.40280740065934e-05
812	0.1	0.8	dosage	div	0.2	-1	500	0.005	randomsex	0	1	constant	constant	10000	50	0.951043095690431	0.0457406259374063	0.00321687831216878	0.000644446770951231	0.000614651213101351	5.04490546466645e-05
813	0.2	0.8	dosage	div	0.2	-1	500	0.005	randomsex	0	1	constant	constant	10000	50	0.907658434156584	0.0618578142185781	0.0304845515448455	0.159246624580208	0.0090508803823549	0.150290586199161
814	0.3	0.8	dosage	div	0.2	-1	500	0.005	randomsex	0	1	constant	constant	10000	50	0.00351824817518248	0.0556844315568443	0.940796920307969	8.75279061967249e-05	0.000891802465117827	0.000950878363449499
815	0.4	0.8	dosage	div	0.2	-1	500	0.005	randomsex	0	1	constant	constant	10000	50	0.003000499950005	0.04000899910009	0.956991900809919	3.81262147834291e-05	0.000507081255255632	0.000532997989260272
816	0	0.9	dosage	div	0.2	-1	500	0.005	randomsex	0	1	constant	constant	10000	50	0.964112188781122	0.033032696730327	0.00285591440855914	0.000438302511300289	0.000416145988787047	3.47766397259467e-05
817	0.1	0.9	dosage	div	0.2	-1	500	0.005	randomsex	0	1	constant	constant	10000	50	0.953729827017298	0.0431316868313169	0.00314048595140486	0.000765973853256987	0.00072325891275951	5.64141416339122e-05
818	0.2	0.9	dosage	div	0.2	-1	500	0.005	randomsex	0	1	constant	constant	10000	50	0.940638336166383	0.0556324367563244	0.00372922707729227	0.000941088384012205	0.000843359781790141	0.000177791107056437
819	0.3	0.9	dosage	div	0.2	-1	500	0.005	randomsex	0	1	constant	constant	10000	50	0.00374762523747625	0.0615934406559344	0.934659334066593	0.000115912452155555	0.000992377431702485	0.00105128364056698
820	0.4	0.9	dosage	div	0.2	-1	500	0.005	randomsex	0	1	constant	constant	10000	50	0.00308229177082292	0.0433464653534647	0.953571442855714	4.33550971899878e-05	0.000556712927612809	0.000577762719429384
821	0	1	dosage	div	0.2	-1	500	0.005	randomsex	0	1	constant	constant	10000	50	0.965382661733827	0.0317864213578642	0.00283091690830917	0.000487566922408675	0.000470735468631797	3.14363926875355e-05
822	0.1	1	dosage	div	0.2	-1	500	0.005	randomsex	0	1	constant	constant	10000	50	0.95580101989801	0.0411310868913109	0.00306909309069093	0.00057451523994139	0.000548744513008969	4.52516480287097e-05
823	0.2	1	dosage	div	0.2	-1	500	0.005	randomsex	0	1	constant	constant	10000	50	0.944312768723128	0.0521367863213679	0.00355004499550045	0.000787647896514442	0.000729678615718329	0.000116033668189178
824	0.3	1	dosage	div	0.2	-1	500	0.005	randomsex	0	1	constant	constant	10000	50	0.0040953904609539	0.0681303869613039	0.927775222477752	0.000264759238848409	0.00117483669983392	0.00135491790087372
825	0.4	1	dosage	div	0.2	-1	500	0.005	randomsex	0	1	constant	constant	10000	50	0.00315868413158684	0.0463801619838016	0.950460753924607	5.10345919263649e-05	0.000619479231279089	0.000654295512455723
826	0	0	dosage	div	0.2	-1	500	0.005	randomsex	0	10	constant	constant	10000	50	0.26616798320168	0.468666333366663	0.265165683431657	0.0205940702391994	0.00457876548841848	0.0210527889950903
827	0.1	0	dosage	div	0.2	-1	500	0.005	randomsex	0	10	constant	constant	10000	50	0.00305209479052095	0.0398384161583842	0.957108489151085	4.18498181213269e-05	0.00063852853860116	0.000662632809153972
828	0.2	0	dosage	div	0.2	-1	500	0.005	randomsex	0	10	constant	constant	10000	50	0.00272792720727927	0.025008899110089	0.972264373562644	3.04938456387103e-05	0.000286169096765907	0.000299028282112111
829	0.3	0	dosage	div	0.2	-1	500	0.005	randomsex	0	10	constant	constant	10000	50	0.00264633536646335	0.0200557944205579	0.977299670032997	2.80022498246573e-05	0.000241584841950204	0.000255683467690509
830	0.4	0	dosage	div	0.2	-1	500	0.005	randomsex	0	10	constant	constant	10000	50	0.00261553844615538	0.0175636436356364	0.979822617738226	2.36610993159014e-05	0.000222685675347423	0.000231484078173978
831	0	0.1	dosage	div	0.2	-1	500	0.005	randomsex	0	10	constant	constant	10000	50	0.867250874912509	0.124764923507649	0.00798360163983602	0.0030980902733873	0.00284310768123756	0.000284204802863723
832	0.1	0.1	dosage	div	0.2	-1	500	0.005	randomsex	0	10	constant	constant	10000	50	0.00366043395660434	0.0594320567943206	0.936908509149085	5.48161759769528e-05	0.000996283730570576	0.00103284051349472
833	0.2	0.1	dosage	div	0.2	-1	500	0.005	randomsex	0	10	constant	constant	10000	50	0.00282911708829117	0.0316524347565243	0.965518848115189	3.11958184990165e-05	0.00043504924032656	0.000452715998471661
834	0.3	0.1	dosage	div	0.2	-1	500	0.005	randomsex	0	10	constant	constant	10000	50	0.0026949305069493	0.0239098090190981	0.973396260373963	2.85826505310365e-05	0.000254547191736082	0.000268976200255573
835	0.4	0.1	dosage	div	0.2	-1	500	0.005	randomsex	0	10	constant	constant	10000	50	0.00264113588641136	0.0201643835616438	0.977194480551945	2.90223393062296e-05	0.000218363052356868	0.000233489914966771
836	0	0.2	dosage	div	0.2	-1	500	0.005	randomsex	0	10	constant	constant	10000	50	0.916980501949805	0.0782817718228177	0.00473752624737526	0.0015068294265827	0.00142655085924656	0.000111850923385605
837	0.1	0.2	dosage	div	0.2	-1	500	0.005	randomsex	0	10	constant	constant	10000	50	0.00539106089391061	0.0911706829317068	0.903438456154385	0.00017057146663042	0.00170822909005817	0.00184481382416552
838	0.2	0.2	dosage	div	0.2	-1	500	0.005	randomsex	0	10	constant	constant	10000	50	0.00302529747025297	0.0403067693230677	0.956668933106689	3.21680420923571e-05	0.000597797809423792	0.000619007815107832
839	0.3	0.2	dosage	div	0.2	-1	500	0.005	randomsex	0	10	constant	constant	10000	50	0.00276292370762924	0.0283823617638236	0.968855314468553	2.99086635630975e-05	0.000371393292456527	0.000390763206480296
840	0.4	0.2	dosage	div	0.2	-1	500	0.005	randomsex	0	10	constant	constant	10000	50	0.00267633236676332	0.0232024797520248	0.974120787921208	2.51121752178586e-05	0.000318514341083832	0.000331916603740481
841	0	0.3	dosage	div	0.2	-1	500	0.005	randomsex	0	10	constant	constant	10000	50	0.933387061293871	0.0625687431256874	0.00404339566043396	0.00116699137320442	0.00111161286158566	8.01783811698107e-05
842	0.1	0.3	dosage	div	0.2	-1	500	0.005	randomsex	0	10	constant	constant	10000	50	0.264848115188481	0.136266373362664	0.598886311368863	0.396715868768729	0.0245998146936886	0.372483296750226
843	0.2	0.3	dosage	div	0.2	-1	500	0.005	randomsex	0	10	constant	constant	10000	50	0.00335786421357864	0.0507867213278672	0.94585501449855	4.44990966519928e-05	0.000755317709855487	0.000788764952065671
844	0.3	0.3	dosage	div	0.2	-1	500	0.005	randomsex	0	10	constant	constant	10000	50	0.00287191280871913	0.0338798120187981	0.963247275272473	2.91112840972249e-05	0.000403456690981555	0.000424644039105004
845	0.4	0.3	dosage	div	0.2	-1	500	0.005	randomsex	0	10	constant	constant	10000	50	0.00273712628737126	0.0267567243275672	0.970504349565044	2.55269904961893e-05	0.000388228033257234	0.000403061355353165
846	0	0.4	dosage	div	0.2	-1	500	0.005	randomsex	0	10	constant	constant	10000	50	0.941468853114689	0.0547841215878412	0.00374802519748025	0.000878581360603049	0.000829342959398797	7.66487244255281e-05
847	0.1	0.4	dosage	div	0.2	-1	500	0.005	randomsex	0	10	constant	constant	10000	50	0.914185581441856	0.0792530746925307	0.00656274372562744	0.0033791299490069	0.00184701766009275	0.00193039237467305
848	0.2	0.4	dosage	div	0.2	-1	500	0.005	randomsex	0	10	constant	constant	10000	50	0.00390900909909009	0.0636382361763824	0.932453754624538	6.77095117989457e-05	0.000982969895307968	0.00104192326034554
849	0.3	0.4	dosage	div	0.2	-1	500	0.005	randomsex	0	10	constant	constant	10000	50	0.00302829717028297	0.0401081891810819	0.956862913708629	3.21900107282358e-05	0.000606948166383722	0.000629005707079771
850	0.4	0.4	dosage	div	0.2	-1	500	0.005	randomsex	0	10	constant	constant	10000	50	0.00280511948805119	0.0307223277672233	0.966472552744725	2.82607243561337e-05	0.000389416570512947	0.000405172184129084
851	0	0.5	dosage	div	0.2	-1	500	0.005	randomsex	0	10	constant	constant	10000	50	0.946322567743226	0.0500763923607639	0.0035996400359964	0.000789151729253036	0.000750252876096818	6.31753189768157e-05
852	0.1	0.5	dosage	div	0.2	-1	500	0.005	randomsex	0	10	constant	constant	10000	50	0.92625897410259	0.0687125287471253	0.00502869713028697	0.00121629197669716	0.00105082987352912	0.000301138250779148
853	0.2	0.5	dosage	div	0.2	-1	500	0.005	randomsex	0	10	constant	constant	10000	50	0.00481011898810119	0.0792244775522448	0.91596600339966	9.5905144347506e-05	0.00119314724849943	0.00127950987656238
854	0.3	0.5	dosage	div	0.2	-1	500	0.005	randomsex	0	10	constant	constant	10000	50	0.00327307269273073	0.0473650634936506	0.949362663733627	4.10973906390649e-05	0.00066942703174184	0.000701289474201558
855	0.4	0.5	dosage	div	0.2	-1	500	0.005	randomsex	0	10	constant	constant	10000	50	0.00291050894910509	0.0351844815518448	0.96190600939906	3.34413184400143e-05	0.000545257913609811	0.000567560236767281
856	0	0.6	dosage	div	0.2	-1	500	0.005	randomsex	0	10	constant	constant	10000	50	0.949346265373463	0.0471490850914909	0.0035048495150485	0.000692172464144223	0.000664041990263775	5.76676432460278e-05
857	0.1	0.6	dosage	div	0.2	-1	500	0.005	randomsex	0	10	constant	constant	10000	50	0.932401559844016	0.0629367063293671	0.00465933406659334	0.00113095994418567	0.000967718115739582	0.000286863332208652
858	0.2	0.6	dosage	div	0.2	-1	500	0.005	randomsex	0	10	constant	constant	10000	50	0.00633116688331167	0.0985361463853615	0.895131086891311	0.000172781314268377	0.00168893941184825	0.00185032831118011
859	0.3	0.6	dosage	div	0.2	-1	500	0.005	randomsex	0	10	constant	constant	10000	50	0.0036038396160384	0.0554860513948605	0.940908309169083	5.31986900049429e-05	0.000835045131317204	0.000880326378508134
860	0.4	0.6	dosage	div	0.2	-1	500	0.005	randomsex	0	10	constant	constant	10000	50	0.00305029497050295	0.0401813818618138	0.956769123087691	3.63398452772117e-05	0.000560851224600822	0.000587998230325462
861	0	0.7	dosage	div	0.2	-1	500	0.005	randomsex	0	10	constant	constant	10000	50	0.951599440055994	0.044963503649635	0.00343705629437056	0.000703231299018923	0.0006685907740227	5.79496041222296e-05
862	0.1	0.7	dosage	div	0.2	-1	500	0.005	randomsex	0	10	constant	constant	10000	50	0.936694730526947	0.0589081091890811	0.0043975602439756	0.000884619696268179	0.000818808721212075	0.000160223697040833
863	0.2	0.7	dosage	div	0.2	-1	500	0.005	randomsex	0	10	constant	constant	10000	50	0.00904209579042096	0.123386861313869	0.867571442855714	0.000341694945271522	0.00252118393226833	0.00284753219555672
864	0.3	0.7	dosage	div	0.2	-1	500	0.005	randomsex	0	10	constant	constant	10000	50	0.00404739526047395	0.0643189681031897	0.931633436656334	6.53067006220594e-05	0.000995705184998921	0.00105513271441542
865	0.4	0.7	dosage	div	0.2	-1	500	0.005	randomsex	0	10	constant	constant	10000	50	0.00324007599240076	0.0456870312968703	0.951073292670733	3.51561490621355e-05	0.000597701575416615	0.000622030582901673
866	0	0.8	dosage	div	0.2	-1	500	0.005	randomsex	0	10	constant	constant	10000	50	0.953094490550945	0.0434994500549945	0.00340725927407259	0.000600239530898952	0.000570575729583351	5.71158140185739e-05
867	0.1	0.8	dosage	div	0.2	-1	500	0.005	randomsex	0	10	constant	constant	10000	50	0.939738626137386	0.056031396860314	0.00423077692230777	0.000811295826989628	0.000743677382959924	0.000137359015134756
868	0.2	0.8	dosage	div	0.2	-1	500	0.005	randomsex	0	10	constant	constant	10000	50	0.182700129987001	0.143783821617838	0.673515048495151	0.304663070545033	0.0285587783587169	0.276318378870764
869	0.3	0.8	dosage	div	0.2	-1	500	0.005	randomsex	0	10	constant	constant	10000	50	0.00470832916708329	0.0747681231876812	0.920522747725228	9.6109843315771e-05	0.0012360600945036	0.00132429729698671
870	0.4	0.8	dosage	div	0.2	-1	500	0.005	randomsex	0	10	constant	constant	10000	50	0.00347445255474453	0.0515278472152785	0.944998300169983	4.9200483284758e-05	0.000745158821585193	0.000786986018360421
871	0	0.9	dosage	div	0.2	-1	500	0.005	randomsex	0	10	constant	constant	10000	50	0.954381161883812	0.0422471752824718	0.00337186281371863	0.00065323124355911	0.000619623555801929	5.97507708757226e-05
872	0.1	0.9	dosage	div	0.2	-1	500	0.005	randomsex	0	10	constant	constant	10000	50	0.94219098090191	0.0536654334566543	0.00414418558144186	0.000818611949429976	0.000755715110857754	0.000153406373022213
873	0.2	0.9	dosage	div	0.2	-1	500	0.005	randomsex	0	10	constant	constant	10000	50	0.890244375562444	0.0751112888711129	0.0346419358064194	0.049141841192821	0.00808450474411153	0.0412181872197665
874	0.3	0.9	dosage	div	0.2	-1	500	0.005	randomsex	0	10	constant	constant	10000	50	0.00555784421557844	0.085973602639736	0.90846795320468	0.000116214559985728	0.00126840733282884	0.00137461855322885
875	0.4	0.9	dosage	div	0.2	-1	500	0.005	randomsex	0	10	constant	constant	10000	50	0.00377582241775822	0.0578766123387661	0.938348765123488	5.48732587209972e-05	0.000819399443232706	0.000866741539228152
876	0	1	dosage	div	0.2	-1	500	0.005	randomsex	0	10	constant	constant	10000	50	0.955301869813019	0.0413510648935107	0.00334686531346865	0.000576512878446015	0.000548722427991572	5.19092686302885e-05
877	0.1	1	dosage	div	0.2	-1	500	0.005	randomsex	0	10	constant	constant	10000	50	0.944187781221878	0.0517568243175682	0.00405519448055195	0.000802465677100194	0.000749440724458732	0.000125245350880134
878	0.2	1	dosage	div	0.2	-1	500	0.005	randomsex	0	10	constant	constant	10000	50	0.925128887111289	0.0665317468253175	0.00833936606339366	0.00646194999657487	0.00185465952471223	0.00487609216175305
879	0.3	1	dosage	div	0.2	-1	500	0.005	randomsex	0	10	constant	constant	10000	50	0.00673132686731327	0.0984619538046195	0.894805919408059	0.000189589888778085	0.00177881535321655	0.00195919350317163
880	0.4	1	dosage	div	0.2	-1	500	0.005	randomsex	0	10	constant	constant	10000	50	0.00417138286171383	0.0647743225677432	0.931053294670533	6.69076974702673e-05	0.000955030677183887	0.00101185513565825
881	0	0	dosage	div	0.2	-1	500	0.005	randomsex	0	50	constant	constant	10000	50	0.26807599240076	0.46844495550445	0.263479052094791	0.0208415383274303	0.00460908132028454	0.0203458494993245
882	0.1	0	dosage	div	0.2	-1	500	0.005	randomsex	0	50	constant	constant	10000	50	0.00304709529047095	0.0397670232976702	0.957186881311869	4.4368181911486e-05	0.000476805429847301	0.000495528102175564
883	0.2	0	dosage	div	0.2	-1	500	0.005	randomsex	0	50	constant	constant	10000	50	0.00272012798720128	0.025017298270173	0.972263173682632	2.79914282563502e-05	0.000325618239563733	0.000340458526634889
884	0.3	0	dosage	div	0.2	-1	500	0.005	randomsex	0	50	constant	constant	10000	50	0.00265093490650935	0.0200821917808219	0.977266873312669	2.46682945014546e-05	0.000233133243087858	0.000242252100876095
885	0.4	0	dosage	div	0.2	-1	500	0.005	randomsex	0	50	constant	constant	10000	50	0.00261273872612739	0.0175626437356264	0.979824817518248	2.59538561002417e-05	0.000196959101082478	0.000211142473063719
886	0	0.1	dosage	div	0.2	-1	500	0.005	randomsex	0	50	constant	constant	10000	50	0.830805119488051	0.154609739026097	0.0145867413258674	0.00363735238142827	0.00307396462215365	0.000669605626406076
887	0.1	0.1	dosage	div	0.2	-1	500	0.005	randomsex	0	50	constant	constant	10000	50	0.00411738826117388	0.0666637336266373	0.929217878212179	8.44575536201563e-05	0.00124343028834533	0.00131921416699608
888	0.2	0.1	dosage	div	0.2	-1	500	0.005	randomsex	0	50	constant	constant	10000	50	0.00285851414858514	0.0326139386061394	0.964526547345266	2.97868575580765e-05	0.000404589512925994	0.000421109508859229
889	0.3	0.1	dosage	div	0.2	-1	500	0.005	randomsex	0	50	constant	constant	10000	50	0.00269453054694531	0.0241205879412059	0.973185481451855	3.06952014146171e-05	0.000295080469740798	0.000311990815163851
890	0.4	0.1	dosage	div	0.2	-1	500	0.005	randomsex	0	50	constant	constant	10000	50	0.00264733526647335	0.0203299670032997	0.977022097790221	2.5861081321861e-05	0.0002468957368185	0.000258977553725083
891	0	0.2	dosage	div	0.2	-1	500	0.005	randomsex	0	50	constant	constant	10000	50	0.866767923207679	0.1217700229977	0.0114636536346365	0.00342593359592412	0.0028740489102477	0.000628085793796417
892	0.1	0.2	dosage	div	0.2	-1	500	0.005	randomsex	0	50	constant	constant	10000	50	0.0322783721627837	0.178670732926707	0.789051894810519	0.00548213392902129	0.00535388372865636	0.00995907647049247
893	0.2	0.2	dosage	div	0.2	-1	500	0.005	randomsex	0	50	constant	constant	10000	50	0.00331526847315268	0.0468751124887511	0.949809619038096	4.66689256670836e-05	0.000728060243200708	0.00076412174817552
894	0.3	0.2	dosage	div	0.2	-1	500	0.005	randomsex	0	50	constant	constant	10000	50	0.00281131886811319	0.0303103689631037	0.966880111988801	2.77304437385981e-05	0.000416912682128865	0.000433357311721182
895	0.4	0.2	dosage	div	0.2	-1	500	0.005	randomsex	0	50	constant	constant	10000	50	0.00269393060693931	0.024020197980202	0.973284471552845	2.84658141960854e-05	0.00028008243173695	0.000298019004352986
896	0	0.3	dosage	div	0.2	-1	500	0.005	randomsex	0	50	constant	constant	10000	50	0.879173882611739	0.110220377962204	0.0106053394660534	0.00286735100740131	0.00245704730370247	0.00051753300284887
897	0.1	0.3	dosage	div	0.2	-1	500	0.005	randomsex	0	50	constant	constant	10000	50	0.704270372962704	0.213969403059694	0.0817608239176082	0.0144065122368254	0.00619884142839525	0.00878936330071087
898	0.2	0.3	dosage	div	0.2	-1	500	0.005	randomsex	0	50	constant	constant	10000	50	0.00596580341965803	0.0807411258874113	0.913291870812919	0.000252155255365827	0.0020586933560278	0.00228757062666879
899	0.3	0.3	dosage	div	0.2	-1	500	0.005	randomsex	0	50	constant	constant	10000	50	0.0030950904909509	0.039998600139986	0.956906709329067	4.00822623774127e-05	0.00072753939160504	0.000758946762389669
900	0.4	0.3	dosage	div	0.2	-1	500	0.005	randomsex	0	50	constant	constant	10000	50	0.00279392060793921	0.0291456854314569	0.968061793820618	3.01206388342787e-05	0.000446384561197118	0.00046560822959413
901	0	0.4	dosage	div	0.2	-1	500	0.005	randomsex	0	50	constant	constant	10000	50	0.885062093790621	0.104681731826817	0.0102569743025697	0.00283403650301749	0.00238960807372953	0.000543829888717988
902	0.1	0.4	dosage	div	0.2	-1	500	0.005	randomsex	0	50	constant	constant	10000	50	0.749464653534647	0.188088791120888	0.0624469553044696	0.00924348842402488	0.00445669911530284	0.00519063130859005
903	0.2	0.4	dosage	div	0.2	-1	500	0.005	randomsex	0	50	constant	constant	10000	50	0.0547911208879112	0.176461153884612	0.768747725227477	0.00639696153044318	0.00499830392145638	0.0110448988021378
904	0.3	0.4	dosage	div	0.2	-1	500	0.005	randomsex	0	50	constant	constant	10000	50	0.00403639636036396	0.0578596140385961	0.938104389561044	0.000115763196320171	0.00144374446819273	0.00155226118943222
905	0.4	0.4	dosage	div	0.2	-1	500	0.005	randomsex	0	50	constant	constant	10000	50	0.002996700329967	0.0365849415058494	0.96041895810419	4.00338574840621e-05	0.000613135344491458	0.00064375864392295
906	0	0.5	dosage	div	0.2	-1	500	0.005	randomsex	0	50	constant	constant	10000	50	0.888366563343666	0.10157204279572	0.0100611938806119	0.00296495254295242	0.00252025120345377	0.000531298453431215
907	0.1	0.5	dosage	div	0.2	-1	500	0.005	randomsex	0	50	constant	constant	10000	50	0.769254074592541	0.175322467753225	0.0554256574342566	0.00927505533057427	0.00461287292185119	0.00511773786388618
908	0.2	0.5	dosage	div	0.2	-1	500	0.005	randomsex	0	50	constant	constant	10000	50	0.323871212878712	0.241595240475952	0.434533346665333	0.0186446665303507	0.00225332218315393	0.0191341380708708
909	0.3	0.5	dosage	div	0.2	-1	500	0.005	randomsex	0	50	constant	constant	10000	50	0.0102937706229377	0.0988775122487751	0.890830516948305	0.00113821960454471	0.00331322169170545	0.00431340262440837
910	0.4	0.5	dosage	div	0.2	-1	500	0.005	randomsex	0	50	constant	constant	10000	50	0.00351144885511449	0.0483907609239076	0.948097190280972	7.55293134440764e-05	0.00117361390721768	0.00124309731170243
911	0	0.6	dosage	div	0.2	-1	500	0.005	randomsex	0	50	constant	constant	10000	50	0.890906709329067	0.0991828817118288	0.00991140885911409	0.00274529938478538	0.00233073459311744	0.000506733842415665
912	0.1	0.6	dosage	div	0.2	-1	500	0.005	randomsex	0	50	constant	constant	10000	50	0.782575942405759	0.166692130786921	0.0507297270272973	0.00833235381545575	0.00424891618148431	0.00435267078295406
913	0.2	0.6	dosage	div	0.2	-1	500	0.005	randomsex	0	50	constant	constant	10000	50	0.484456554344566	0.223738226177382	0.29180401959804	0.0122961024072123	0.00175904673127387	0.0112301202860307
914	0.3	0.6	dosage	div	0.2	-1	500	0.005	randomsex	0	50	constant	constant	10000	50	0.0774026597340266	0.176725527447255	0.745871812818718	0.00699967432559094	0.00423189758630681	0.0108037011677399
915	0.4	0.6	dosage	div	0.2	-1	500	0.005	randomsex	0	50	constant	constant	10000	50	0.00531566843315668	0.0703283671632837	0.92435496450355	0.000265176968119059	0.00205586275162147	0.00230320524270284
916	0	0.7	dosage	div	0.2	-1	500	0.005	randomsex	0	50	constant	constant	10000	50	0.893407059294071	0.0969331066893311	0.00966063393660634	0.00240289466641112	0.00207116391251543	0.000445219490075365
917	0.1	0.7	dosage	div	0.2	-1	500	0.005	randomsex	0	50	constant	constant	10000	50	0.789001499850015	0.161788221177882	0.0492092790720928	0.00738489429020168	0.00402402059315931	0.00376590152871818
918	0.2	0.7	dosage	div	0.2	-1	500	0.005	randomsex	0	50	constant	constant	10000	50	0.535648435156484	0.208682331766823	0.255668633136686	0.0110843227202986	0.00205683096158856	0.0099265815499064
919	0.3	0.7	dosage	div	0.2	-1	500	0.005	randomsex	0	50	constant	constant	10000	50	0.253300869913009	0.212515348465153	0.534185781421858	0.0111047528209932	0.00185501533433694	0.0122438250546006
920	0.4	0.7	dosage	div	0.2	-1	500	0.005	randomsex	0	50	constant	constant	10000	50	0.0183775622437756	0.116066393360664	0.865554444555545	0.00222314205793682	0.00386857745437801	0.00585111437406993
921	0	0.8	dosage	div	0.2	-1	500	0.005	randomsex	0	50	constant	constant	10000	50	0.894169583041696	0.0961669833016698	0.00966223377662234	0.00271997810209983	0.00233681108145466	0.000479915980113839
922	0.1	0.8	dosage	div	0.2	-1	500	0.005	randomsex	0	50	constant	constant	10000	50	0.796089791020898	0.157192880711929	0.0467171282871713	0.00783995522699679	0.00441501551289972	0.00381607938427026
923	0.2	0.8	dosage	div	0.2	-1	500	0.005	randomsex	0	50	constant	constant	10000	50	0.566802919708029	0.198449155084492	0.234748925107489	0.00839111180874378	0.00171778654682379	0.00756360814279304
924	0.3	0.8	dosage	div	0.2	-1	500	0.005	randomsex	0	50	constant	constant	10000	50	0.369409259074093	0.204141785821418	0.426449555044495	0.00668255766039635	0.00108293603148286	0.0067960812930261
925	0.4	0.8	dosage	div	0.2	-1	500	0.005	randomsex	0	50	constant	constant	10000	50	0.0940949905009499	0.174528347165283	0.731377462253775	0.00767877050343671	0.00372219265626378	0.0107279684887969
926	0	0.9	dosage	div	0.2	-1	500	0.005	randomsex	0	50	constant	constant	10000	50	0.894957704229577	0.0953174682531747	0.00972602739726027	0.00222741544244972	0.00192997238009068	0.000443434784974846
927	0.1	0.9	dosage	div	0.2	-1	500	0.005	randomsex	0	50	constant	constant	10000	50	0.801858414158584	0.153738626137386	0.0444045595440456	0.00674076254490954	0.0036953156402125	0.00338947869270723
928	0.2	0.9	dosage	div	0.2	-1	500	0.005	randomsex	0	50	constant	constant	10000	50	0.588028197180282	0.191166483351665	0.220803719628037	0.00973016055645586	0.00198145727896688	0.00870406528617707
929	0.3	0.9	dosage	div	0.2	-1	500	0.005	randomsex	0	50	constant	constant	10000	50	0.426400559944006	0.192624337566243	0.380973702629737	0.00662475580814614	0.00098931321942233	0.00677590603362511
930	0.4	0.9	dosage	div	0.2	-1	500	0.005	randomsex	0	50	constant	constant	10000	50	0.228863113688631	0.196196780321968	0.574938706129387	0.0081277802270689	0.00169317923843817	0.00905719660573704
931	0	1	dosage	div	0.2	-1	500	0.005	randomsex	0	50	constant	constant	10000	50	0.895903809619038	0.0944895510448955	0.00960703929607039	0.00258515988791265	0.00221810474963126	0.000496613954621201
932	0.1	1	dosage	div	0.2	-1	500	0.005	randomsex	0	50	constant	constant	10000	50	0.805508849115089	0.150999500049995	0.0434924507549245	0.00671219985133763	0.00371149554846091	0.00333262637702131
933	0.2	1	dosage	div	0.2	-1	500	0.005	randomsex	0	50	constant	constant	10000	50	0.602750924907509	0.185806419358064	0.211442455754425	0.00813238761460569	0.00148552002177567	0.00756404746687891
934	0.3	1	dosage	div	0.2	-1	500	0.005	randomsex	0	50	constant	constant	10000	50	0.45828497150285	0.183586841315868	0.358127787221278	0.0060532048462908	0.000976462467911908	0.00618589811422268
935	0.4	1	dosage	div	0.2	-1	500	0.005	randomsex	0	50	constant	constant	10000	50	0.322502149785022	0.190081591840816	0.487415058494151	0.00665301482550907	0.000969270064197822	0.00666000991035307
936	0	0	dosage	div	0.2	-1	500	0.005	randomsex	0	100	constant	constant	10000	50	0.265296270372963	0.468099390060994	0.266604339566043	0.0191548818696727	0.00459897238656913	0.0183946341501377
937	0.1	0	dosage	div	0.2	-1	500	0.005	randomsex	0	100	constant	constant	10000	50	0.00305169483051695	0.0398516148385161	0.957094890510949	3.70602572504462e-05	0.00054737695169215	0.000573737049763949
938	0.2	0	dosage	div	0.2	-1	500	0.005	randomsex	0	100	constant	constant	10000	50	0.00272192780721928	0.024988501149885	0.972289171082892	2.69495636210603e-05	0.000322086722874131	0.000336098639241823
939	0.3	0	dosage	div	0.2	-1	500	0.005	randomsex	0	100	constant	constant	10000	50	0.00264853514648535	0.0201057894210579	0.977245475452455	2.68632359158883e-05	0.000231439399662469	0.000245216567720994
940	0.4	0	dosage	div	0.2	-1	500	0.005	randomsex	0	100	constant	constant	10000	50	0.00261393860613939	0.0175464453554645	0.979838616138386	2.34897515669146e-05	0.000191984484176198	0.000201249682388784
941	0	0.1	dosage	div	0.2	-1	500	0.005	randomsex	0	100	constant	constant	10000	50	0.783738826117388	0.189005099490051	0.0272558744125587	0.00639846679551527	0.00465237141256921	0.00192515411217656
942	0.1	0.1	dosage	div	0.2	-1	500	0.005	randomsex	0	100	constant	constant	10000	50	0.00435056494350565	0.0698860113988601	0.925763423657634	0.000112062903389846	0.0015147292604532	0.00161759576055464
943	0.2	0.1	dosage	div	0.2	-1	500	0.005	randomsex	0	100	constant	constant	10000	50	0.00286511348865113	0.0328009199080092	0.964335766423358	3.00615708045e-05	0.000456053754701505	0.00047151072266417
944	0.3	0.1	dosage	div	0.2	-1	500	0.005	randomsex	0	100	constant	constant	10000	50	0.0027035296470353	0.0242305769423058	0.973065493450655	2.75132678825981e-05	0.000307929259579872	0.000323708640477181
945	0.4	0.1	dosage	div	0.2	-1	500	0.005	randomsex	0	100	constant	constant	10000	50	0.00264113588641136	0.0203193680631937	0.977040095990401	2.46576480249028e-05	0.000221255249657579	0.000232952968287985
946	0	0.2	dosage	div	0.2	-1	500	0.005	randomsex	0	100	constant	constant	10000	50	0.816142585741426	0.160321367863214	0.0235364463553645	0.00524736761169741	0.0037808842255235	0.00163604492238762
947	0.1	0.2	dosage	div	0.2	-1	500	0.005	randomsex	0	100	constant	constant	10000	50	0.286802519748025	0.230354564543546	0.482842915708429	0.0144035714867278	0.00281745325737671	0.0152673251211569
948	0.2	0.2	dosage	div	0.2	-1	500	0.005	randomsex	0	100	constant	constant	10000	50	0.0033976602339766	0.0486637336266373	0.947937806219378	5.71667143481298e-05	0.000902634030894539	0.000953276805456569
949	0.3	0.2	dosage	div	0.2	-1	500	0.005	randomsex	0	100	constant	constant	10000	50	0.00281771822817718	0.0305741425857414	0.966608339166083	2.84948909848621e-05	0.000446436729019864	0.000463949207635899
950	0.4	0.2	dosage	div	0.2	-1	500	0.005	randomsex	0	100	constant	constant	10000	50	0.0026961303869613	0.0240977902209779	0.973207279272073	2.65699042354164e-05	0.00027451525365854	0.000287964679889097
951	0	0.3	dosage	div	0.2	-1	500	0.005	randomsex	0	100	constant	constant	10000	50	0.82625297470253	0.151101089891011	0.0226483351664834	0.00487826063076993	0.00347504674808576	0.00160695593949757
952	0.1	0.3	dosage	div	0.2	-1	500	0.005	randomsex	0	100	constant	constant	10000	50	0.48204199580042	0.184944305569443	0.333014698530147	0.00680547619878008	0.00191199834319871	0.0072713370279859
953	0.2	0.3	dosage	div	0.2	-1	500	0.005	randomsex	0	100	constant	constant	10000	50	0.0173740625937406	0.110880111988801	0.871746625337466	0.00503815425107545	0.00575190890669094	0.010344778004513
954	0.3	0.3	dosage	div	0.2	-1	500	0.005	randomsex	0	100	constant	constant	10000	50	0.00315228477152285	0.0414050594940506	0.955443855614439	3.98599239153347e-05	0.000728985827627017	0.0007581115807261
955	0.4	0.3	dosage	div	0.2	-1	500	0.005	randomsex	0	100	constant	constant	10000	50	0.0028013198680132	0.0296016398360164	0.96759504049595	2.93579328256907e-05	0.000470558442799261	0.000486431977114535
956	0	0.4	dosage	div	0.2	-1	500	0.005	randomsex	0	100	constant	constant	10000	50	0.831332066793321	0.14626297370263	0.0224071592840716	0.00508832792579534	0.00377262976863679	0.00150395967683653
957	0.1	0.4	dosage	div	0.2	-1	500	0.005	randomsex	0	100	constant	constant	10000	50	0.536756724327567	0.165884211578842	0.297358864113589	0.00722646534763214	0.00143995117569931	0.00799893305930763
958	0.2	0.4	dosage	div	0.2	-1	500	0.005	randomsex	0	100	constant	constant	10000	50	0.326683131686831	0.168660333966603	0.504657334266573	0.00874834748913378	0.00153439685472022	0.00844712648364092
959	0.3	0.4	dosage	div	0.2	-1	500	0.005	randomsex	0	100	constant	constant	10000	50	0.00470492950704929	0.0658596140385961	0.929435856414359	0.00023371402765261	0.00201967240629068	0.00223053950081848
960	0.4	0.4	dosage	div	0.2	-1	500	0.005	randomsex	0	100	constant	constant	10000	50	0.00305069493050695	0.0378612138786121	0.959087291270873	4.16170255981796e-05	0.000681666845077852	0.000714117935818391
961	0	0.5	dosage	div	0.2	-1	500	0.005	randomsex	0	100	constant	constant	10000	50	0.834726327367263	0.143381061893811	0.0218934106589341	0.00468855076634755	0.00351578479400375	0.0013929477647986
962	0.1	0.5	dosage	div	0.2	-1	500	0.005	randomsex	0	100	constant	constant	10000	50	0.564675532446755	0.155911408859114	0.279412058794121	0.00716966374847981	0.00148601757299904	0.00821567182333187
963	0.2	0.5	dosage	div	0.2	-1	500	0.005	randomsex	0	100	constant	constant	10000	50	0.423389261073893	0.142027797220278	0.434582741725827	0.00551310642778873	0.00114684264323793	0.00564850350584137
964	0.3	0.5	dosage	div	0.2	-1	500	0.005	randomsex	0	100	constant	constant	10000	50	0.124672532746725	0.155092690730927	0.720235376462354	0.0135674120260285	0.00458621165279384	0.0166520989243321
965	0.4	0.5	dosage	div	0.2	-1	500	0.005	randomsex	0	100	constant	constant	10000	50	0.00376762323767623	0.0527067293270673	0.943525247475252	9.76393709047172e-05	0.00128221811253533	0.00137137674976268
966	0	0.6	dosage	div	0.2	-1	500	0.005	randomsex	0	100	constant	constant	10000	50	0.836859714028597	0.141262273772623	0.0218766123387661	0.00532979045571821	0.00385369380767701	0.00167663983657787
967	0.1	0.6	dosage	div	0.2	-1	500	0.005	randomsex	0	100	constant	constant	10000	50	0.582052394760524	0.149780421957804	0.26816698330167	0.00710150259641234	0.00139581953585247	0.00792472682394493
968	0.2	0.6	dosage	div	0.2	-1	500	0.005	randomsex	0	100	constant	constant	10000	50	0.466175782421758	0.128758124187581	0.405066493350665	0.00506275037648535	0.00106918672148891	0.00532685822712838
969	0.3	0.6	dosage	div	0.2	-1	500	0.005	randomsex	0	100	constant	constant	10000	50	0.331151084891511	0.142672532746725	0.526176382361764	0.00747619406348064	0.00138470362762662	0.00681738065146127
970	0.4	0.6	dosage	div	0.2	-1	500	0.005	randomsex	0	100	constant	constant	10000	50	0.0185239476052395	0.098040395960404	0.883436056394361	0.00520330522032384	0.00478314314886866	0.00909857290301264
971	0	0.7	dosage	div	0.2	-1	500	0.005	randomsex	0	100	constant	constant	10000	50	0.838872112788721	0.139590440955904	0.0215374462553745	0.00468777140011157	0.00353395130839625	0.00144304514873782
972	0.1	0.7	dosage	div	0.2	-1	500	0.005	randomsex	0	100	constant	constant	10000	50	0.592514148585142	0.145442655734427	0.262043595640436	0.00668609930072071	0.0015582401915732	0.00760778598132783
973	0.2	0.7	dosage	div	0.2	-1	500	0.005	randomsex	0	100	constant	constant	10000	50	0.491216478352165	0.120640135986401	0.388142185781422	0.00395565192663245	0.000955986030133823	0.00438466429891395
974	0.3	0.7	dosage	div	0.2	-1	500	0.005	randomsex	0	100	constant	constant	10000	50	0.397751824817518	0.124519748025197	0.47772802719728	0.00528972597533658	0.000993129866015004	0.00501269448543353
975	0.4	0.7	dosage	div	0.2	-1	500	0.005	randomsex	0	100	constant	constant	10000	50	0.211289271072893	0.149374062593741	0.639337266273373	0.0133197149373447	0.00209031673468245	0.0133131507585494
976	0	0.8	dosage	div	0.2	-1	500	0.005	randomsex	0	100	constant	constant	10000	50	0.838947305269473	0.139285271472853	0.0217654234576542	0.00464098753763428	0.00351963990927793	0.00135628801110977
977	0.1	0.8	dosage	div	0.2	-1	500	0.005	randomsex	0	100	constant	constant	10000	50	0.601196880311969	0.141969203079692	0.256835916408359	0.00619051202804305	0.00153887389177873	0.00716747205802769
978	0.2	0.8	dosage	div	0.2	-1	500	0.005	randomsex	0	100	constant	constant	10000	50	0.508489751024897	0.115314268573143	0.37619598040196	0.00387384706427269	0.000933098432663508	0.00434410576455524
979	0.3	0.8	dosage	div	0.2	-1	500	0.005	randomsex	0	100	constant	constant	10000	50	0.433147685231477	0.11445195480452	0.45239896010399	0.00399487587870733	0.000800707697933657	0.00391918061583607
980	0.4	0.8	dosage	div	0.2	-1	500	0.005	randomsex	0	100	constant	constant	10000	50	0.3300199980002	0.128773722627737	0.541205479452055	0.0065658001925069	0.00125500877903244	0.00580320178350806
981	0	0.9	dosage	div	0.2	-1	500	0.005	randomsex	0	100	constant	constant	10000	50	0.840707729227077	0.137790820917908	0.0215014498550145	0.00549826480795075	0.00404390859346216	0.00160397159065972
982	0.1	0.9	dosage	div	0.2	-1	500	0.005	randomsex	0	100	constant	constant	10000	50	0.608310768923108	0.139184681531847	0.252505749425057	0.00615093898748278	0.0014225405296449	0.00684779975341162
983	0.2	0.9	dosage	div	0.2	-1	500	0.005	randomsex	0	100	constant	constant	10000	50	0.519941205879412	0.111120887911209	0.368937106289371	0.00472120813138951	0.000807494496442513	0.00510665087434903
984	0.3	0.9	dosage	div	0.2	-1	500	0.005	randomsex	0	100	constant	constant	10000	50	0.454736726327367	0.107535646435356	0.437727827217278	0.00399702461473543	0.000730825796689668	0.00415222023663693
985	0.4	0.9	dosage	div	0.2	-1	500	0.005	randomsex	0	100	constant	constant	10000	50	0.381312868713129	0.115318468153185	0.503368863113689	0.00504337774497153	0.000804585229006317	0.00480543913914364
986	0	1	dosage	div	0.2	-1	500	0.005	randomsex	0	100	constant	constant	10000	50	0.841905409459054	0.136771322867713	0.0213236676332367	0.00461808882301445	0.00343260508507351	0.00136878895525107
987	0.1	1	dosage	div	0.2	-1	500	0.005	randomsex	0	100	constant	constant	10000	50	0.613626237376262	0.137473052694731	0.248899710028997	0.00602495437475798	0.0014221939439707	0.00677947958723323
988	0.2	1	dosage	div	0.2	-1	500	0.005	randomsex	0	100	constant	constant	10000	50	0.528631136886311	0.108070392960704	0.363298070192981	0.00436183456245191	0.000850487283839101	0.00481358060307569
989	0.3	1	dosage	div	0.2	-1	500	0.005	randomsex	0	100	constant	constant	10000	50	0.470409759024098	0.102711928807119	0.426878512148785	0.00369594439808208	0.000684685531365113	0.00396550133309591
990	0.4	1	dosage	div	0.2	-1	500	0.005	randomsex	0	100	constant	constant	10000	50	0.411404459554045	0.106753924607539	0.48184101589841	0.0040150686581914	0.000671014371585561	0.0040115128431814
991	0	0	dosage	div	0.2	-1	500	0.005	randomsex	0	250	constant	constant	10000	50	0.262795720427957	0.46770302969703	0.269501849815019	0.0194722672709883	0.00503958061313871	0.0207684551786181
992	0.1	0	dosage	div	0.2	-1	500	0.005	randomsex	0	250	constant	constant	10000	50	0.00304229577042296	0.0397748225177482	0.957181281871813	4.37262074847525e-05	0.00055769454577744	0.000583378882298304
993	0.2	0	dosage	div	0.2	-1	500	0.005	randomsex	0	250	constant	constant	10000	50	0.00272532746725327	0.024999100089991	0.97227697230277	3.02257348898566e-05	0.000340063187157062	0.000356562128129681
994	0.3	0	dosage	div	0.2	-1	500	0.005	randomsex	0	250	constant	constant	10000	50	0.00264833516648335	0.020042595740426	0.977307269273073	2.43277870304067e-05	0.000219727287506039	0.000235719397148978
995	0.4	0	dosage	div	0.2	-1	500	0.005	randomsex	0	250	constant	constant	10000	50	0.00261313868613139	0.0175484451554845	0.97983801619838	2.42945546031309e-05	0.000213075057095052	0.000225357054310966
996	0	0.1	dosage	div	0.2	-1	500	0.005	randomsex	0	250	constant	constant	10000	50	0.70560203979602	0.232722327767223	0.0616748325167483	0.0104839741691884	0.00493277623875288	0.00605182124506696
997	0.1	0.1	dosage	div	0.2	-1	500	0.005	randomsex	0	250	constant	constant	10000	50	0.00451854814518548	0.072033196680332	0.923447855214478	0.00014073069915659	0.00172830984571091	0.00185987699591959
998	0.2	0.1	dosage	div	0.2	-1	500	0.005	randomsex	0	250	constant	constant	10000	50	0.00286771322867713	0.0328647135286471	0.96426897310269	2.78496399889128e-05	0.000454213882480715	0.000469630381615381
999	0.3	0.1	dosage	div	0.2	-1	500	0.005	randomsex	0	250	constant	constant	10000	50	0.0026967303269673	0.0242463753624638	0.973056694330567	2.74662441569265e-05	0.000320590063521937	0.000337975825136287
1000	0.4	0.1	dosage	div	0.2	-1	500	0.005	randomsex	0	250	constant	constant	10000	50	0.00264473552644736	0.0203505649435057	0.977005699430057	2.38447719295333e-05	0.000236203543044135	0.000246208495271653
1001	0	0.2	dosage	div	0.2	-1	500	0.005	randomsex	0	250	constant	constant	10000	50	0.730926107389261	0.210619138086191	0.0584559544045595	0.00873638614031234	0.0046151382928868	0.00514559947459993
1002	0.1	0.2	dosage	div	0.2	-1	500	0.005	randomsex	0	250	constant	constant	10000	50	0.407217878212179	0.122340165983402	0.470442555744426	0.00659259303360792	0.00178587010756449	0.00602748938604729
1003	0.2	0.2	dosage	div	0.2	-1	500	0.005	randomsex	0	250	constant	constant	10000	50	0.00345005499450055	0.0497044295570443	0.946844915508449	5.70945921550881e-05	0.000912715278612856	0.000965304856701975
1004	0.3	0.2	dosage	div	0.2	-1	500	0.005	randomsex	0	250	constant	constant	10000	50	0.00282791720827917	0.0307723227677232	0.966399160083992	2.88604282001928e-05	0.000434057127260078	0.000449424284392027
1005	0.4	0.2	dosage	div	0.2	-1	500	0.005	randomsex	0	250	constant	constant	10000	50	0.0027013298670133	0.0242155784421558	0.973083691630837	2.93579328256907e-05	0.000311115351102859	0.000329096643287488
1006	0	0.3	dosage	div	0.2	-1	500	0.005	randomsex	0	250	constant	constant	10000	50	0.737973402659734	0.203527647235276	0.0584995500449955	0.00964511200108238	0.00457225675305911	0.00585178573353819
1007	0.1	0.3	dosage	div	0.2	-1	500	0.005	randomsex	0	250	constant	constant	10000	50	0.477810418958104	0.0965295470452955	0.425660633936606	0.0043884940597199	0.00113234603618717	0.00469977005125219
1008	0.2	0.3	dosage	div	0.2	-1	500	0.005	randomsex	0	250	constant	constant	10000	50	0.174514548545145	0.128234776522348	0.697249675032497	0.0257077166006677	0.00428259227409821	0.0259715695671194
1009	0.3	0.3	dosage	div	0.2	-1	500	0.005	randomsex	0	250	constant	constant	10000	50	0.00319028097190281	0.0423119688031197	0.95449495050495	4.48931495962123e-05	0.000832945474039209	0.000869407188303346
1010	0.4	0.3	dosage	div	0.2	-1	500	0.005	randomsex	0	250	constant	constant	10000	50	0.00281011898810119	0.0297152284771523	0.967475452454755	2.7334295145536e-05	0.000448072195899962	0.000466246689185632
1011	0	0.4	dosage	div	0.2	-1	500	0.005	randomsex	0	250	constant	constant	10000	50	0.744925507449255	0.198894110588941	0.0561809819018098	0.00923659535672392	0.00448673577130858	0.00532216555389481
1012	0.1	0.4	dosage	div	0.2	-1	500	0.005	randomsex	0	250	constant	constant	10000	50	0.503129487051295	0.0866631336866313	0.410206579342066	0.00375155309775712	0.00102952322285299	0.00422705048059766
1013	0.2	0.4	dosage	div	0.2	-1	500	0.005	randomsex	0	250	constant	constant	10000	50	0.419225477452255	0.0860953904609539	0.494676732326767	0.00511133816685008	0.000909840748296207	0.00491989700288799
1014	0.3	0.4	dosage	div	0.2	-1	500	0.005	randomsex	0	250	constant	constant	10000	50	0.00714428557144286	0.0727791220877912	0.920077592240776	0.00440898186345821	0.00315306848415028	0.00657837373300546
1015	0.4	0.4	dosage	div	0.2	-1	500	0.005	randomsex	0	250	constant	constant	10000	50	0.00307629237076292	0.0385597440255974	0.958366163383662	4.4130824448571e-05	0.000745652007486669	0.00077747344620205
1016	0	0.5	dosage	div	0.2	-1	500	0.005	randomsex	0	250	constant	constant	10000	50	0.746662133786621	0.196913508649135	0.0564249575042496	0.00949611031466781	0.00454055390462561	0.00554030208640822
1017	0.1	0.5	dosage	div	0.2	-1	500	0.005	randomsex	0	250	constant	constant	10000	50	0.515177882211779	0.0812776722327767	0.40354304569543	0.00364306116057228	0.000982815527260416	0.00425219660265551
1018	0.2	0.5	dosage	div	0.2	-1	500	0.005	randomsex	0	250	constant	constant	10000	50	0.45805099490051	0.0733898610138986	0.468556944305569	0.00349136772263409	0.000783490384127963	0.00343262782137317
1019	0.3	0.5	dosage	div	0.2	-1	500	0.005	randomsex	0	250	constant	constant	10000	50	0.339611438856114	0.0932138786121388	0.567174882511749	0.0102906115026738	0.00174292574396216	0.00901307131678095
1020	0.4	0.5	dosage	div	0.2	-1	500	0.005	randomsex	0	250	constant	constant	10000	50	0.00393100689931007	0.0554872512748725	0.940580541945805	0.000117306966737609	0.00152156277209549	0.00163513611914316
1021	0	0.6	dosage	div	0.2	-1	500	0.005	randomsex	0	250	constant	constant	10000	50	0.747830216978302	0.195176082391761	0.056993900609939	0.0089784847651118	0.00450285093274524	0.00525393070906687
1022	0.1	0.6	dosage	div	0.2	-1	500	0.005	randomsex	0	250	constant	constant	10000	50	0.522542145785421	0.0779142085791421	0.399542445755424	0.00354506003715317	0.00105966911881303	0.0041424918503416
1023	0.2	0.6	dosage	div	0.2	-1	500	0.005	randomsex	0	250	constant	constant	10000	50	0.47621097890211	0.0671808819118088	0.456608539146085	0.00284132197930473	0.000616987519198915	0.002921368239321
1024	0.3	0.6	dosage	div	0.2	-1	500	0.005	randomsex	0	250	constant	constant	10000	50	0.420261773822618	0.0731852814718528	0.506553944605539	0.00410625672478004	0.00089369457388336	0.0038297989711044
1025	0.4	0.6	dosage	div	0.2	-1	500	0.005	randomsex	0	250	constant	constant	10000	50	0.167737626237376	0.106734326567343	0.725527447255275	0.0242538787732177	0.00360285643099645	0.0246029264871981
1026	0	0.7	dosage	div	0.2	-1	500	0.005	randomsex	0	250	constant	constant	10000	50	0.748778922107789	0.19447395260474	0.0567475252474753	0.00892380887376807	0.00416560574596504	0.00541223917775821
1027	0.1	0.7	dosage	div	0.2	-1	500	0.005	randomsex	0	250	constant	constant	10000	50	0.527536446355364	0.0755630436956304	0.396900709929007	0.00413656559566461	0.0010306344581298	0.00475006136336761
1028	0.2	0.7	dosage	div	0.2	-1	500	0.005	randomsex	0	250	constant	constant	10000	50	0.487359064093591	0.0631220877912209	0.449520247975203	0.00276983317020147	0.000590295631858765	0.00309831889056156
1029	0.3	0.7	dosage	div	0.2	-1	500	0.005	randomsex	0	250	constant	constant	10000	50	0.448536346365363	0.0646185381461854	0.486844115588441	0.00346185469100975	0.000639079300125929	0.00335068168692658
1030	0.4	0.7	dosage	div	0.2	-1	500	0.005	randomsex	0	250	constant	constant	10000	50	0.374808719128087	0.0778780121987801	0.547314668533147	0.00762859018291022	0.0014443639242758	0.00653182508868625
1031	0	0.8	dosage	div	0.2	-1	500	0.005	randomsex	0	250	constant	constant	10000	50	0.748396760323968	0.194525747425257	0.0570778922107789	0.0104531109567591	0.00495719893823432	0.00603857822607122
1032	0.1	0.8	dosage	div	0.2	-1	500	0.005	randomsex	0	250	constant	constant	10000	50	0.532277572242776	0.073989601039896	0.393733626637336	0.0037529665624223	0.00092922473749582	0.00417483464102255
1033	0.2	0.8	dosage	div	0.2	-1	500	0.005	randomsex	0	250	constant	constant	10000	50	0.494366363363664	0.0600967903209679	0.445536646335366	0.00256406333136958	0.000572895508758818	0.00277191053853461
1034	0.3	0.8	dosage	div	0.2	-1	500	0.005	randomsex	0	250	constant	constant	10000	50	0.463751224877512	0.0596694330566943	0.476578742125787	0.00248400874679695	0.000626951103007654	0.00244817727567764
1035	0.4	0.8	dosage	div	0.2	-1	500	0.005	randomsex	0	250	constant	constant	10000	50	0.421628837116288	0.0661215878412159	0.512250574942506	0.00385481001640602	0.000829764739871146	0.00343355667993954
1036	0	0.9	dosage	div	0.2	-1	500	0.005	randomsex	0	250	constant	constant	10000	50	0.750530346965304	0.192802919708029	0.0566663333666633	0.0092547396130014	0.0046888828103587	0.00527534627398899
1037	0.1	0.9	dosage	div	0.2	-1	500	0.005	randomsex	0	250	constant	constant	10000	50	0.534755524447555	0.0725357464253575	0.392709529047095	0.00374008172487784	0.00101557505928654	0.00428312757817055
1038	0.2	0.9	dosage	div	0.2	-1	500	0.005	randomsex	0	250	constant	constant	10000	50	0.499822817718228	0.05801399860014	0.442165383461654	0.00242278449554093	0.000554357494267269	0.00269538424745603
1039	0.3	0.9	dosage	div	0.2	-1	500	0.005	randomsex	0	250	constant	constant	10000	50	0.472751524847515	0.0561747825217478	0.471072892710729	0.00223676892908323	0.000542189380574303	0.00229757244257516
1040	0.4	0.9	dosage	div	0.2	-1	500	0.005	randomsex	0	250	constant	constant	10000	50	0.442954104589541	0.0597790220977902	0.497266073392661	0.00263807463507448	0.000624701727769377	0.00253376295109403
1041	0	1	dosage	div	0.2	-1	500	0.005	randomsex	0	250	constant	constant	10000	50	0.749733626637336	0.193267673232677	0.056997700229977	0.00949760951523517	0.00484025001650549	0.0053420018412044
1042	0.1	1	dosage	div	0.2	-1	500	0.005	randomsex	0	250	constant	constant	10000	50	0.537463853614639	0.0715946405359464	0.390942505749425	0.00419001771036099	0.000879733381347926	0.00461569685764996
1043	0.2	1	dosage	div	0.2	-1	500	0.005	randomsex	0	250	constant	constant	10000	50	0.503669833016698	0.0563567643235676	0.439974802519748	0.00248633840688624	0.000532781943743303	0.00272074796566731
1044	0.3	1	dosage	div	0.2	-1	500	0.005	randomsex	0	250	constant	constant	10000	50	0.479925807419258	0.0537536246375362	0.4663199680032	0.00244915525017212	0.000439371422837154	0.00254342001457865
1045	0.4	1	dosage	div	0.2	-1	500	0.005	randomsex	0	250	constant	constant	10000	50	0.455624237576242	0.0557086291370863	0.488666333366663	0.00233969177427011	0.000544770914268693	0.00228290993557446
1046	0	0	dosage	div	0.2	-1	500	0.005	randomsex	0	500	constant	constant	10000	50	0.269248875112489	0.467635236476352	0.263115088491151	0.0208373321633267	0.00466174685166083	0.0204389328283255
1047	0.1	0	dosage	div	0.2	-1	500	0.005	randomsex	0	500	constant	constant	10000	50	0.00304009599040096	0.0397064293570643	0.957253674632537	4.15786668705925e-05	0.00055437924549796	0.000577575553831907
1048	0.2	0	dosage	div	0.2	-1	500	0.005	randomsex	0	500	constant	constant	10000	50	0.00272612738726127	0.024974702529747	0.97229897010299	2.97949934504915e-05	0.000324307084633287	0.000341320211555706
1049	0.3	0	dosage	div	0.2	-1	500	0.005	randomsex	0	500	constant	constant	10000	50	0.00264873512648735	0.020035796420358	0.977317068293171	2.41812227295195e-05	0.000215495587494517	0.000228253455958577
1050	0.4	0	dosage	div	0.2	-1	500	0.005	randomsex	0	500	constant	constant	10000	50	0.00261833816618338	0.0175964403559644	0.97978602139786	2.73010232934027e-05	0.000185651828120737	0.000199352818497337
1051	0	0.1	dosage	div	0.2	-1	500	0.005	randomsex	0	500	constant	constant	10000	50	0.655763623637636	0.250991300869913	0.0932448755124488	0.0121477819114807	0.00396330704932346	0.00951869598697306
1052	0.1	0.1	dosage	div	0.2	-1	500	0.005	randomsex	0	500	constant	constant	10000	50	0.00455894410558944	0.0724485551444855	0.922991100889911	0.000148089849614928	0.00173965139472521	0.0018766182536716
1053	0.2	0.1	dosage	div	0.2	-1	500	0.005	randomsex	0	500	constant	constant	10000	50	0.00286611338866113	0.0329381061893811	0.96419598040196	3.05976598399999e-05	0.000419878687660999	0.000438731097401883
1054	0.3	0.1	dosage	div	0.2	-1	500	0.005	randomsex	0	500	constant	constant	10000	50	0.0027007299270073	0.0242761723827617	0.973022697730227	2.67207523711436e-05	0.000319566971253947	0.000333905453429346
1055	0.4	0.1	dosage	div	0.2	-1	500	0.005	randomsex	0	500	constant	constant	10000	50	0.00264593540645935	0.0203867613238676	0.976966903309669	2.4729626982045e-05	0.000247619818786283	0.000263130206061392
1056	0	0.2	dosage	div	0.2	-1	500	0.005	randomsex	0	500	constant	constant	10000	50	0.674669933006699	0.233373662633737	0.091958404159584	0.0121817431531728	0.00380556203268309	0.0101289537622613
1057	0.1	0.2	dosage	div	0.2	-1	500	0.005	randomsex	0	500	constant	constant	10000	50	0.438367363263674	0.0837528247175282	0.477879612038796	0.00467580160530661	0.00127783404084671	0.00432240414138871
1058	0.2	0.2	dosage	div	0.2	-1	500	0.005	randomsex	0	500	constant	constant	10000	50	0.00347145285471453	0.0501323867613239	0.946395360463954	6.24094395515515e-05	0.0010544035123434	0.00111169326082748
1059	0.3	0.2	dosage	div	0.2	-1	500	0.005	randomsex	0	500	constant	constant	10000	50	0.00282751724827517	0.0308041195880412	0.966368563143686	2.63431625041346e-05	0.000469722109252499	0.00048547206268199
1060	0.4	0.2	dosage	div	0.2	-1	500	0.005	randomsex	0	500	constant	constant	10000	50	0.0026997300269973	0.0242617738226177	0.973038096190381	2.65120674044443e-05	0.00030534613294811	0.000322844368998022
1061	0	0.3	dosage	div	0.2	-1	500	0.005	randomsex	0	500	constant	constant	10000	50	0.683015498450155	0.226807119288071	0.0901779822017798	0.0105451630334185	0.00404590660634712	0.00792695903297592
1062	0.1	0.3	dosage	div	0.2	-1	500	0.005	randomsex	0	500	constant	constant	10000	50	0.478606939306069	0.0670696930306969	0.454323167683232	0.00301015164384243	0.000938907857257527	0.00331850724897502
1063	0.2	0.3	dosage	div	0.2	-1	500	0.005	randomsex	0	500	constant	constant	10000	50	0.312982301769823	0.0901901809819018	0.596828717128287	0.0269350198952294	0.00385627322916848	0.0239289513591717
1064	0.3	0.3	dosage	div	0.2	-1	500	0.005	randomsex	0	500	constant	constant	10000	50	0.0032016798320168	0.0426083391660834	0.954191180881912	4.81951008553292e-05	0.000841994301673027	0.000883892756827935
1065	0.4	0.3	dosage	div	0.2	-1	500	0.005	randomsex	0	500	constant	constant	10000	50	0.00281331866813319	0.0298814118588141	0.967306869313069	3.20169939479296e-05	0.000446803586659764	0.000466986750260105
1066	0	0.4	dosage	div	0.2	-1	500	0.005	randomsex	0	500	constant	constant	10000	50	0.683879212078792	0.224321367863214	0.0917986201379862	0.0132850423602053	0.00412532309967743	0.0104782153551994
1067	0.1	0.4	dosage	div	0.2	-1	500	0.005	randomsex	0	500	constant	constant	10000	50	0.492242575742426	0.0602591740825917	0.447497250274973	0.00245766185180738	0.000722362591810508	0.00265138881419555
1068	0.2	0.4	dosage	div	0.2	-1	500	0.005	randomsex	0	500	constant	constant	10000	50	0.447509049095091	0.0588433156684332	0.493648435156484	0.0040387336433325	0.000808990997169912	0.0035925044901604
1069	0.3	0.4	dosage	div	0.2	-1	500	0.005	randomsex	0	500	constant	constant	10000	50	0.0134766523347665	0.0756130386961304	0.910908109189081	0.0126362951105736	0.00291911920207611	0.0135629885013452
1070	0.4	0.4	dosage	div	0.2	-1	500	0.005	randomsex	0	500	constant	constant	10000	50	0.00307569243075692	0.0387303269673033	0.958193580641936	4.20635600417613e-05	0.000703836721080509	0.000740280541654765
1071	0	0.5	dosage	div	0.2	-1	500	0.005	randomsex	0	500	constant	constant	10000	50	0.68829897010299	0.221840615938406	0.0898586141385861	0.0129190961431627	0.00371032551236925	0.0107604862201495
1072	0.1	0.5	dosage	div	0.2	-1	500	0.005	randomsex	0	500	constant	constant	10000	50	0.499459854014599	0.0566067393260674	0.44393200679932	0.00245183699891615	0.000764020899874027	0.00279894709815371
1073	0.2	0.5	dosage	div	0.2	-1	500	0.005	randomsex	0	500	constant	constant	10000	50	0.469872412758724	0.0507531246875313	0.479375062493751	0.00249438392063279	0.000658246035422164	0.00240194294576445
1074	0.3	0.5	dosage	div	0.2	-1	500	0.005	randomsex	0	500	constant	constant	10000	50	0.409687831216878	0.061026497350265	0.529287471252875	0.00742948106254678	0.00137053602443939	0.00642206937624965
1075	0.4	0.5	dosage	div	0.2	-1	500	0.005	randomsex	0	500	constant	constant	10000	50	0.00398280171982802	0.0563629637036296	0.939654234576542	0.000115413715392264	0.00145728872657266	0.00156791374661819
1076	0	0.6	dosage	div	0.2	-1	500	0.005	randomsex	0	500	constant	constant	10000	50	0.687124487551245	0.221116888311169	0.0917580241975802	0.0115015189173796	0.00411376257153933	0.00924311106640064
1077	0.1	0.6	dosage	div	0.2	-1	500	0.005	randomsex	0	500	constant	constant	10000	50	0.503675432456754	0.0542125787421258	0.442112788721128	0.00277476467627437	0.000805603790174767	0.00324268515191671
1078	0.2	0.6	dosage	div	0.2	-1	500	0.005	randomsex	0	500	constant	constant	10000	50	0.480057394260574	0.0464217578242176	0.473520847915208	0.00184907124690923	0.000515601443533527	0.0019728106671272
1079	0.3	0.6	dosage	div	0.2	-1	500	0.005	randomsex	0	500	constant	constant	10000	50	0.450589541045895	0.0498506149385061	0.499560243975602	0.00305234237302781	0.000823919079111664	0.00262225487058532
1080	0.4	0.6	dosage	div	0.2	-1	500	0.005	randomsex	0	500	constant	constant	10000	50	0.30797800219978	0.074962703729627	0.617059094090591	0.0245888466857269	0.00362382292636849	0.0217031849616734
1081	0	0.7	dosage	div	0.2	-1	500	0.005	randomsex	0	500	constant	constant	10000	50	0.691985601439856	0.219529647035296	0.0884853514648535	0.0118308626379634	0.00385250995320443	0.00928748753882244
1082	0.1	0.7	dosage	div	0.2	-1	500	0.005	randomsex	0	500	constant	constant	10000	50	0.507028897110289	0.0524775522447755	0.440493550644936	0.0027927480896445	0.000800218003495808	0.00326735063486448
1083	0.2	0.7	dosage	div	0.2	-1	500	0.005	randomsex	0	500	constant	constant	10000	50	0.485704229577042	0.0436358364163584	0.470659534046595	0.00190945605757773	0.000431674052051881	0.00196573560566977
1084	0.3	0.7	dosage	div	0.2	-1	500	0.005	randomsex	0	500	constant	constant	10000	50	0.465647235276472	0.0445135486451355	0.489838216178382	0.00214406752669288	0.000549821036980274	0.0020930960752667
1085	0.4	0.7	dosage	div	0.2	-1	500	0.005	randomsex	0	500	constant	constant	10000	50	0.427201079892011	0.0521187881211879	0.520680331966803	0.00503747860842249	0.000999164459447288	0.00438787331081179
1086	0	0.8	dosage	div	0.2	-1	500	0.005	randomsex	0	500	constant	constant	10000	50	0.691088291170883	0.218994900509949	0.0899176082391761	0.0112963196752206	0.00428730026789227	0.00891081818524164
1087	0.1	0.8	dosage	div	0.2	-1	500	0.005	randomsex	0	500	constant	constant	10000	50	0.509185881411859	0.0511218878112189	0.439693230676932	0.00272814067395383	0.000749138141344545	0.00321457947993548
1088	0.2	0.8	dosage	div	0.2	-1	500	0.005	randomsex	0	500	constant	constant	10000	50	0.490289771022898	0.0417348265173483	0.467977602239776	0.00174001714069564	0.000432551686824846	0.00185069095608978
1089	0.3	0.8	dosage	div	0.2	-1	500	0.005	randomsex	0	500	constant	constant	10000	50	0.473797620237976	0.0414042595740426	0.484798720127987	0.00196021287236302	0.00045972278822075	0.00204499094487668
1090	0.4	0.8	dosage	div	0.2	-1	500	0.005	randomsex	0	500	constant	constant	10000	50	0.452200179982002	0.0450678932106789	0.502730126987301	0.00296399458668035	0.000593820379965367	0.00266435547748118
1091	0	0.9	dosage	div	0.2	-1	500	0.005	randomsex	0	500	constant	constant	10000	50	0.692296370362964	0.218481351864814	0.0892212778722128	0.0119433479140917	0.00418444482277707	0.00921034983665544
1092	0.1	0.9	dosage	div	0.2	-1	500	0.005	randomsex	0	500	constant	constant	10000	50	0.510858514148585	0.0501667833216678	0.438974102589741	0.00259237131343253	0.000793954392611132	0.00302413742920922
1093	0.2	0.9	dosage	div	0.2	-1	500	0.005	randomsex	0	500	constant	constant	10000	50	0.493234076592341	0.0403511648835116	0.466413558644136	0.00168622386940245	0.000403660893594961	0.00185332347774483
1094	0.3	0.9	dosage	div	0.2	-1	500	0.005	randomsex	0	500	constant	constant	10000	50	0.479183681631837	0.0391446855314469	0.481672432756724	0.0018334379669191	0.000389628131569271	0.00177344408354547
1095	0.4	0.9	dosage	div	0.2	-1	500	0.005	randomsex	0	500	constant	constant	10000	50	0.463235876412359	0.0412504749525047	0.495514848515148	0.00204375473578204	0.000432882907392879	0.00190750462788399
1096	0	1	dosage	div	0.2	-1	500	0.005	randomsex	0	500	constant	constant	10000	50	0.692192380761924	0.218151584841516	0.0896574342565744	0.0107461855650692	0.00381482790421138	0.0089612153179977
1097	0.1	1	dosage	div	0.2	-1	500	0.005	randomsex	0	500	constant	constant	10000	50	0.51246695330467	0.0493814618538146	0.43815198480152	0.00257365228133813	0.000749318789401769	0.00298497484499068
1098	0.2	1	dosage	div	0.2	-1	500	0.005	randomsex	0	500	constant	constant	10000	50	0.495335466453355	0.0391686831316868	0.465494850514948	0.00178983230277895	0.000410808298044269	0.00196341248852444
1099	0.3	1	dosage	div	0.2	-1	500	0.005	randomsex	0	500	constant	constant	10000	50	0.483067893210679	0.0374820517948205	0.479450854914509	0.00178104312015873	0.000388080667446566	0.0018063615042522
1100	0.4	1	dosage	div	0.2	-1	500	0.005	randomsex	0	500	constant	constant	10000	50	0.469794620537946	0.0387693230676932	0.491435456454355	0.00181824835618105	0.000414455645358716	0.00180244153895239
1101	0	0	dosage	div	0.2	-1	500	0.005	randomsex	0	750	constant	constant	10000	50	0.267038696130387	0.467628637136286	0.265333266673333	0.0206169462770807	0.00419129068334893	0.0202612344545693
1102	0.1	0	dosage	div	0.2	-1	500	0.005	randomsex	0	750	constant	constant	10000	50	0.00304869513048695	0.0396894310568943	0.957261273872613	4.92624334106198e-05	0.000585533127094053	0.000612015079471291
1103	0.2	0	dosage	div	0.2	-1	500	0.005	randomsex	0	750	constant	constant	10000	50	0.00272452754724528	0.024964903509649	0.972310368963104	3.1152408613933e-05	0.000274075794985823	0.00028741600934868
1104	0.3	0	dosage	div	0.2	-1	500	0.005	randomsex	0	750	constant	constant	10000	50	0.00264993500649935	0.02003899610039	0.977311068893111	2.65873826876167e-05	0.0002295198522799	0.000241441414813871
1105	0.4	0	dosage	div	0.2	-1	500	0.005	randomsex	0	750	constant	constant	10000	50	0.00261333866613339	0.0175418458154185	0.97984501549845	2.3930172176837e-05	0.000211741605258981	0.000224501738080177
1106	0	0.1	dosage	div	0.2	-1	500	0.005	randomsex	0	750	constant	constant	10000	50	0.620248775122488	0.266880111988801	0.112871312868713	0.0125967249089869	0.00386239992148417	0.0106431577731678
1107	0.1	0.1	dosage	div	0.2	-1	500	0.005	randomsex	0	750	constant	constant	10000	50	0.00454714528547145	0.0716418358164184	0.923809819018098	0.000152028916170628	0.00179275044184295	0.00193611318255507
1108	0.2	0.1	dosage	div	0.2	-1	500	0.005	randomsex	0	750	constant	constant	10000	50	0.00286131386861314	0.0325057494250575	0.964632936706329	3.05712438289976e-05	0.000440629205264564	0.00046057675302492
1109	0.3	0.1	dosage	div	0.2	-1	500	0.005	randomsex	0	750	constant	constant	10000	50	0.0026955304469553	0.024039396060394	0.973265873412659	2.44998690128106e-05	0.000298520111660044	0.00031264657968575
1110	0.4	0.1	dosage	div	0.2	-1	500	0.005	randomsex	0	750	constant	constant	10000	50	0.00264033596640336	0.0201757824217578	0.977183881611839	2.36883999371592e-05	0.000258296574803427	0.000272331413358521
1111	0	0.2	dosage	div	0.2	-1	500	0.005	randomsex	0	750	constant	constant	10000	50	0.6376200379962	0.250721927807219	0.111657834216578	0.0118971733633567	0.00357458267685304	0.0106884707864022
1112	0.1	0.2	dosage	div	0.2	-1	500	0.005	randomsex	0	750	constant	constant	10000	50	0.424537946205379	0.071997200279972	0.503463053694631	0.00396974917408572	0.00116355800595273	0.00372329161535832
1113	0.2	0.2	dosage	div	0.2	-1	500	0.005	randomsex	0	750	constant	constant	10000	50	0.00343225677432257	0.0489269073092691	0.94764203579642	5.71069725338695e-05	0.000965585677894175	0.00101598604575003
1114	0.3	0.2	dosage	div	0.2	-1	500	0.005	randomsex	0	750	constant	constant	10000	50	0.00281611838816118	0.0302787721227877	0.966905909409059	3.27035695047264e-05	0.000442145881194318	0.000463908108873922
1115	0.4	0.2	dosage	div	0.2	-1	500	0.005	randomsex	0	750	constant	constant	10000	50	0.00268973102689731	0.0238738126187381	0.973435056494351	2.46977531002232e-05	0.000328252527340513	0.000341202845278505
1116	0	0.3	dosage	div	0.2	-1	500	0.005	randomsex	0	750	constant	constant	10000	50	0.644918908109189	0.24555104489551	0.10952904709529	0.0139011183617662	0.00420248839286411	0.0114416343364754
1117	0.1	0.3	dosage	div	0.2	-1	500	0.005	randomsex	0	750	constant	constant	10000	50	0.453824417558244	0.0582245775422458	0.487950604939506	0.00256238522542189	0.000808251939566855	0.0028458511328827
1118	0.2	0.3	dosage	div	0.2	-1	500	0.005	randomsex	0	750	constant	constant	10000	50	0.340393160683932	0.073027697230277	0.586579542045795	0.0206559475534717	0.00355348266808462	0.0177985586030715
1119	0.3	0.3	dosage	div	0.2	-1	500	0.005	randomsex	0	750	constant	constant	10000	50	0.00317428257174283	0.0415090490950905	0.955317268273173	4.4020843198611e-05	0.000797939066152532	0.000832313915468654
1120	0.4	0.3	dosage	div	0.2	-1	500	0.005	randomsex	0	750	constant	constant	10000	50	0.0027951204879512	0.0291674832516748	0.968036396360364	2.73896584163416e-05	0.000413687474283313	0.000431240794217813
1121	0	0.4	dosage	div	0.2	-1	500	0.005	randomsex	0	750	constant	constant	10000	50	0.645687631236876	0.242811718828117	0.111501049895011	0.0141446540950483	0.00372101897069279	0.0124420613714403
1122	0.1	0.4	dosage	div	0.2	-1	500	0.005	randomsex	0	750	constant	constant	10000	50	0.464503749625037	0.0524113588641136	0.483084291570843	0.00224190772219622	0.000679629266163162	0.00243202913530699
1123	0.2	0.4	dosage	div	0.2	-1	500	0.005	randomsex	0	750	constant	constant	10000	50	0.432868113188681	0.0502403759624038	0.516890110988901	0.00331229201645681	0.000766386338260359	0.00303189985617262
1124	0.3	0.4	dosage	div	0.2	-1	500	0.005	randomsex	0	750	constant	constant	10000	50	0.0170818918108189	0.0726479352064793	0.910271172882712	0.021073263790571	0.00294774976781131	0.0217212766182013
1125	0.4	0.4	dosage	div	0.2	-1	500	0.005	randomsex	0	750	constant	constant	10000	50	0.00305989401059894	0.0378160183981602	0.959124687531247	3.67861970187798e-05	0.000652967998559948	0.000680825299711178
1126	0	0.5	dosage	div	0.2	-1	500	0.005	randomsex	0	750	constant	constant	10000	50	0.647388661133887	0.241160883911609	0.111451454854515	0.0129374196204534	0.00401040292959244	0.0110681716825828
1127	0.1	0.5	dosage	div	0.2	-1	500	0.005	randomsex	0	750	constant	constant	10000	50	0.470803319668033	0.0493986601339866	0.47979802019798	0.00232471606480668	0.00065435777390709	0.00268551369271275
1128	0.2	0.5	dosage	div	0.2	-1	500	0.005	randomsex	0	750	constant	constant	10000	50	0.448558744125587	0.0437544245575442	0.50768703129687	0.00202326879817717	0.000567168106341526	0.00209249456439904
1129	0.3	0.5	dosage	div	0.2	-1	500	0.005	randomsex	0	750	constant	constant	10000	50	0.406262573742626	0.0510732926707329	0.542664733526647	0.00620646472820061	0.0012257160158251	0.00531334482120497
1130	0.4	0.5	dosage	div	0.2	-1	500	0.005	randomsex	0	750	constant	constant	10000	50	0.00392800719928007	0.0546925307469253	0.941379062093791	0.000108614339801435	0.00138382897819335	0.00148481240998976
1131	0	0.6	dosage	div	0.2	-1	500	0.005	randomsex	0	750	constant	constant	10000	50	0.649846215378462	0.239372262773723	0.110782121787821	0.0132916124821712	0.00395571893350181	0.0117248301236441
1132	0.1	0.6	dosage	div	0.2	-1	500	0.005	randomsex	0	750	constant	constant	10000	50	0.47375702429757	0.0472524747525247	0.478990500949905	0.00228218160171412	0.000595906783534084	0.00260227261827946
1133	0.2	0.6	dosage	div	0.2	-1	500	0.005	randomsex	0	750	constant	constant	10000	50	0.456392560743926	0.0402329767023298	0.503374262573743	0.00168213923224538	0.000514075291472435	0.00177229204080635
1134	0.3	0.6	dosage	div	0.2	-1	500	0.005	randomsex	0	750	constant	constant	10000	50	0.43591200879912	0.0424607539246075	0.521627237276272	0.0022517299012877	0.000580101320125502	0.00205202089646673
1135	0.4	0.6	dosage	div	0.2	-1	500	0.005	randomsex	0	750	constant	constant	10000	50	0.338534146585341	0.05996200379962	0.601504449555045	0.023065515805175	0.00339516196414935	0.0201646236287791
1136	0	0.7	dosage	div	0.2	-1	500	0.005	randomsex	0	750	constant	constant	10000	50	0.650575342465753	0.239132086791321	0.110292370762924	0.0133458963432505	0.00392206939905512	0.0117631268425083
1137	0.1	0.7	dosage	div	0.2	-1	500	0.005	randomsex	0	750	constant	constant	10000	50	0.476588141185881	0.0457722227777222	0.477639236076392	0.00220212251651458	0.000580103722564031	0.00250350259040399
1138	0.2	0.7	dosage	div	0.2	-1	500	0.005	randomsex	0	750	constant	constant	10000	50	0.461171282871713	0.0378822117788221	0.500946705329467	0.00156526439672019	0.000421398391211371	0.00165047479173102
1139	0.3	0.7	dosage	div	0.2	-1	500	0.005	randomsex	0	750	constant	constant	10000	50	0.446819518048195	0.0383305669433057	0.514851514848515	0.00191161858946374	0.000490245300597741	0.00174970496766464
1140	0.4	0.7	dosage	div	0.2	-1	500	0.005	randomsex	0	750	constant	constant	10000	50	0.420386361363864	0.0435970402959704	0.536016398360164	0.00468609518951593	0.000890400576712652	0.00402113435358264
1141	0	0.8	dosage	div	0.2	-1	500	0.005	randomsex	0	750	constant	constant	10000	50	0.649979602039796	0.237908809119088	0.112112188781122	0.0135562267293662	0.00348206434984281	0.0124891207292859
1142	0.1	0.8	dosage	div	0.2	-1	500	0.005	randomsex	0	750	constant	constant	10000	50	0.47821097890211	0.0448365163483652	0.476951704829517	0.00187271534259713	0.00066998124376918	0.00221369504693697
1143	0.2	0.8	dosage	div	0.2	-1	500	0.005	randomsex	0	750	constant	constant	10000	50	0.464507349265074	0.0362817718228177	0.499212278772123	0.00163775728895689	0.000401410310016777	0.00177018936441847
1144	0.3	0.8	dosage	div	0.2	-1	500	0.005	randomsex	0	750	constant	constant	10000	50	0.452627737226277	0.0358008199180082	0.511570242975702	0.0018231643125159	0.000428368180780676	0.00175898196965924
1145	0.4	0.8	dosage	div	0.2	-1	500	0.005	randomsex	0	750	constant	constant	10000	50	0.437229077092291	0.0384429557044296	0.524326367363264	0.0024202888753948	0.000486607378996635	0.00225470639914545
1146	0	0.9	dosage	div	0.2	-1	500	0.005	randomsex	0	750	constant	constant	10000	50	0.65184901509849	0.237842615738426	0.110307169283072	0.0142053720606744	0.00377587664106573	0.0122896825446555
1147	0.1	0.9	dosage	div	0.2	-1	500	0.005	randomsex	0	750	constant	constant	10000	50	0.479187081291871	0.044048595140486	0.476763923607639	0.0020326985720894	0.000659878148174179	0.00241104746480644
1148	0.2	0.9	dosage	div	0.2	-1	500	0.005	randomsex	0	750	constant	constant	10000	50	0.466926307369263	0.0350912908709129	0.497983601639836	0.00148241131189959	0.000376459983006803	0.00165396699818216
1149	0.3	0.9	dosage	div	0.2	-1	500	0.005	randomsex	0	750	constant	constant	10000	50	0.456645735426457	0.0338914108589141	0.509461453854614	0.00124589616349	0.000381289906573305	0.00124944315884794
1150	0.4	0.9	dosage	div	0.2	-1	500	0.005	randomsex	0	750	constant	constant	10000	50	0.445379862013799	0.0353678632136786	0.519254674532547	0.00183368339703103	0.000396055016394379	0.00169032024028679
1151	0	1	dosage	div	0.2	-1	500	0.005	randomsex	0	750	constant	constant	10000	50	0.650259774022598	0.237589641035896	0.112148585141486	0.0120807905916405	0.00382141927900047	0.0106745429987587
1152	0.1	1	dosage	div	0.2	-1	500	0.005	randomsex	0	750	constant	constant	10000	50	0.480828917108289	0.0433984601539846	0.475775422457754	0.00237156414515807	0.000686959864136266	0.00281755805726407
1153	0.2	1	dosage	div	0.2	-1	500	0.005	randomsex	0	750	constant	constant	10000	50	0.468888111188881	0.0341449855014498	0.496966303369663	0.00149903337600169	0.00040127266793909	0.00167078015228998
1154	0.3	1	dosage	div	0.2	-1	500	0.005	randomsex	0	750	constant	constant	10000	50	0.459521847815218	0.0325453454654534	0.50793500649935	0.00145573180815834	0.000332101057498741	0.00148581346121055
1155	0.4	1	dosage	div	0.2	-1	500	0.005	randomsex	0	750	constant	constant	10000	50	0.450611938806119	0.0334070592940706	0.515981801819818	0.00142578579170165	0.000360877231845966	0.00139370294648312
1156	0	0	dosage	div	0.2	-1	500	0.005	randomsex	0	1000	constant	constant	10000	50	0.269890210978902	0.468482551744826	0.261626837316268	0.0185043012132232	0.00450589013346545	0.0180156275692045
1157	0.1	0	dosage	div	0.2	-1	500	0.005	randomsex	0	1000	constant	constant	10000	50	0.00305249475052495	0.0398814118588141	0.957066893310669	4.4628269646869e-05	0.000533445531270479	0.0005583304059725
1158	0.2	0	dosage	div	0.2	-1	500	0.005	randomsex	0	1000	constant	constant	10000	50	0.00272612738726127	0.025014898510149	0.972259174082592	2.96591038730647e-05	0.000273544677300242	0.000286199091939787
1159	0.3	0	dosage	div	0.2	-1	500	0.005	randomsex	0	1000	constant	constant	10000	50	0.00264833516648335	0.0200505949405059	0.977303069693031	2.59351719372103e-05	0.000229753464092477	0.00024300240569518
1160	0.4	0	dosage	div	0.2	-1	500	0.005	randomsex	0	1000	constant	constant	10000	50	0.00261053894610539	0.0175546445355464	0.979834616538346	2.65759850008548e-05	0.000210766383935886	0.000224074523234899
1161	0	0.1	dosage	div	0.2	-1	500	0.005	randomsex	0	1000	constant	constant	10000	50	0.622184581541846	0.259983201679832	0.117833216678332	0.0129914460634089	0.00286932032649278	0.0122817811511095
1162	0.1	0.1	dosage	div	0.2	-1	500	0.005	randomsex	0	1000	constant	constant	10000	50	0.00459294070592941	0.0731084891510849	0.922298370162984	0.000156307138199759	0.00195898408878531	0.0021079387705179
1163	0.2	0.1	dosage	div	0.2	-1	500	0.005	randomsex	0	1000	constant	constant	10000	50	0.00287471252874713	0.0330638936106389	0.964061193880612	3.41530872444743e-05	0.000491688792053467	0.000513948801637502
1164	0.3	0.1	dosage	div	0.2	-1	500	0.005	randomsex	0	1000	constant	constant	10000	50	0.0027027297270273	0.0242673732626737	0.973030296970303	2.62633019781448e-05	0.000333209030316714	0.000348396334098629
1165	0.4	0.1	dosage	div	0.2	-1	500	0.005	randomsex	0	1000	constant	constant	10000	50	0.00264913508649135	0.0203965603439656	0.976952704729527	2.83463587861002e-05	0.00024277513672688	0.000259320254459812
1166	0	0.2	dosage	div	0.2	-1	500	0.005	randomsex	0	1000	constant	constant	10000	50	0.641445655434457	0.244233576642336	0.11432196780322	0.0142569520993827	0.00390518436261712	0.012783521667996
1167	0.1	0.2	dosage	div	0.2	-1	500	0.005	randomsex	0	1000	constant	constant	10000	50	0.453489651034897	0.0645389461053895	0.481971202879712	0.00355846517605533	0.0011338894614235	0.00326242150609578
1168	0.2	0.2	dosage	div	0.2	-1	500	0.005	randomsex	0	1000	constant	constant	10000	50	0.00348145185481452	0.0502845715428457	0.946233576642336	6.09688110232102e-05	0.000982680640866291	0.00103692428708922
1169	0.3	0.2	dosage	div	0.2	-1	500	0.005	randomsex	0	1000	constant	constant	10000	50	0.00282971702829717	0.0307905209479052	0.966380161983802	2.74846223752136e-05	0.000402516024656588	0.000417703210123846
1170	0.4	0.2	dosage	div	0.2	-1	500	0.005	randomsex	0	1000	constant	constant	10000	50	0.00269413058694131	0.0241719828017198	0.973131686831317	2.59079000458237e-05	0.000332876503874178	0.000345363784404976
1171	0	0.3	dosage	div	0.2	-1	500	0.005	randomsex	0	1000	constant	constant	10000	50	0.645451854814519	0.239308869113089	0.115239476052395	0.0136172112710566	0.00388388138580448	0.0128709809164575
1172	0.1	0.3	dosage	div	0.2	-1	500	0.005	randomsex	0	1000	constant	constant	10000	50	0.4781599840016	0.0521657834216578	0.46967403259674	0.00217683601070203	0.000708088706344617	0.00224805781601548
1173	0.2	0.3	dosage	div	0.2	-1	500	0.005	randomsex	0	1000	constant	constant	10000	50	0.392060593940606	0.063986601339866	0.54395300469953	0.01882956173218	0.0032900664133959	0.0159987093823862
1174	0.3	0.3	dosage	div	0.2	-1	500	0.005	randomsex	0	1000	constant	constant	10000	50	0.0032032796720328	0.0425915408459154	0.954205579442056	4.54231669330231e-05	0.000782243081973708	0.000820227724096467
1175	0.4	0.3	dosage	div	0.2	-1	500	0.005	randomsex	0	1000	constant	constant	10000	50	0.00281051894810519	0.0298388161183882	0.967350264973503	2.89058826772511e-05	0.000389180399013706	0.000406296792926721
1176	0	0.4	dosage	div	0.2	-1	500	0.005	randomsex	0	1000	constant	constant	10000	50	0.647150284971503	0.237042295770423	0.115807219278072	0.0121579114286651	0.00372415128162512	0.0112609292014986
1177	0.1	0.4	dosage	div	0.2	-1	500	0.005	randomsex	0	1000	constant	constant	10000	50	0.486796920307969	0.0470740925907409	0.466129587041296	0.00162107592788404	0.00062376627117465	0.00177840335564821
1178	0.2	0.4	dosage	div	0.2	-1	500	0.005	randomsex	0	1000	constant	constant	10000	50	0.463480251974803	0.0449063093690631	0.491615838416158	0.00238586606196632	0.000665680798085132	0.00222607816959726
1179	0.3	0.4	dosage	div	0.2	-1	500	0.005	randomsex	0	1000	constant	constant	10000	50	0.025030096990301	0.0753714628537146	0.899598240175982	0.0352138484863735	0.00331668095281419	0.034633244953914
1180	0.4	0.4	dosage	div	0.2	-1	500	0.005	randomsex	0	1000	constant	constant	10000	50	0.00309149085091491	0.038984501549845	0.95792400759924	3.90862487557286e-05	0.00070999617603509	0.000742574537282545
1181	0	0.5	dosage	div	0.2	-1	500	0.005	randomsex	0	1000	constant	constant	10000	50	0.65209699030097	0.23437496250375	0.113527247275272	0.0142842679994804	0.0036371331282978	0.0131204084841191
1182	0.1	0.5	dosage	div	0.2	-1	500	0.005	randomsex	0	1000	constant	constant	10000	50	0.49148905109489	0.044014198580142	0.464497950204979	0.00210416519806822	0.000606271315159524	0.00229852972470406
1183	0.2	0.5	dosage	div	0.2	-1	500	0.005	randomsex	0	1000	constant	constant	10000	50	0.475192080791921	0.0394374562543746	0.485369863013699	0.00152815774550453	0.000538550814318111	0.0014925634934908
1184	0.3	0.5	dosage	div	0.2	-1	500	0.005	randomsex	0	1000	constant	constant	10000	50	0.444644535546445	0.0451396860313969	0.510213178682132	0.00476196895642464	0.0009458176015771	0.00411989328032754
1185	0.4	0.5	dosage	div	0.2	-1	500	0.005	randomsex	0	1000	constant	constant	10000	50	0.00398720127987201	0.0565697430256974	0.939442655734427	0.00012021604449822	0.00150670063264873	0.00162074939081035
1186	0	0.6	dosage	div	0.2	-1	500	0.005	randomsex	0	1000	constant	constant	10000	50	0.652713328667133	0.23381601839816	0.113470452954705	0.0132129590893792	0.00331466227053136	0.0123020754482782
1187	0.1	0.6	dosage	div	0.2	-1	500	0.005	randomsex	0	1000	constant	constant	10000	50	0.494376562343766	0.0421079892010799	0.463516648335166	0.00176750277641573	0.000581099877190128	0.00205844601395737
1188	0.2	0.6	dosage	div	0.2	-1	500	0.005	randomsex	0	1000	constant	constant	10000	50	0.481640835916408	0.0361585841415858	0.482200379962004	0.00155339874770323	0.000444722133247712	0.00162056045399309
1189	0.3	0.6	dosage	div	0.2	-1	500	0.005	randomsex	0	1000	constant	constant	10000	50	0.465537246275372	0.0381667833216678	0.49629597040296	0.00210903319508794	0.000566574036641711	0.00185713739528408
1190	0.4	0.6	dosage	div	0.2	-1	500	0.005	randomsex	0	1000	constant	constant	10000	50	0.393957404259574	0.0515588441155884	0.554482551744826	0.0219003259835671	0.0031621582021703	0.0190130840633174
1191	0	0.7	dosage	div	0.2	-1	500	0.005	randomsex	0	1000	constant	constant	10000	50	0.649059094090591	0.233346465353465	0.117593840615938	0.0130789191471676	0.0036013627903776	0.0126993181655985
1192	0.1	0.7	dosage	div	0.2	-1	500	0.005	randomsex	0	1000	constant	constant	10000	50	0.496646335366463	0.0407757224277572	0.462577142285771	0.0015217127134253	0.000579196181041799	0.00184783037934684
1193	0.2	0.7	dosage	div	0.2	-1	500	0.005	randomsex	0	1000	constant	constant	10000	50	0.485593840615938	0.0341239876012399	0.480284171582842	0.00133981409537733	0.000365506134370757	0.00142022894870716
1194	0.3	0.7	dosage	div	0.2	-1	500	0.005	randomsex	0	1000	constant	constant	10000	50	0.474394760523948	0.0345783421657834	0.491027497250275	0.00162153142475875	0.000394581904893189	0.00149942320906706
1195	0.4	0.7	dosage	div	0.2	-1	500	0.005	randomsex	0	1000	constant	constant	10000	50	0.454564743525647	0.0389055094490551	0.506529747025298	0.00357322644854297	0.000721410367483735	0.00308809632943646
1196	0	0.8	dosage	div	0.2	-1	500	0.005	randomsex	0	1000	constant	constant	10000	50	0.652593540645935	0.232199580041996	0.115206079392061	0.0126895099554595	0.00372203064857533	0.0120102666520983
1197	0.1	0.8	dosage	div	0.2	-1	500	0.005	randomsex	0	1000	constant	constant	10000	50	0.498099990001	0.0398148185181482	0.462084791520848	0.00180935049601204	0.000663957578495971	0.00216280326081393
1198	0.2	0.8	dosage	div	0.2	-1	500	0.005	randomsex	0	1000	constant	constant	10000	50	0.487783221677832	0.0326483351664833	0.479569443055694	0.00122372814951614	0.000413117791284624	0.00128441417654943
1199	0.3	0.8	dosage	div	0.2	-1	500	0.005	randomsex	0	1000	constant	constant	10000	50	0.479059694030597	0.0322901709829017	0.488649735026497	0.00137749242206245	0.000419828656183308	0.00135854816386723
1200	0.4	0.8	dosage	div	0.2	-1	500	0.005	randomsex	0	1000	constant	constant	10000	50	0.467229677032297	0.0346073392660734	0.49816298370163	0.00196077951927749	0.00048028367520257	0.00171256775109822
1201	0	0.9	dosage	div	0.2	-1	500	0.005	randomsex	0	1000	constant	constant	10000	50	0.655399660033997	0.231555444455554	0.113044295570443	0.01434693814041	0.00352235362889268	0.0133974452388357
1202	0.1	0.9	dosage	div	0.2	-1	500	0.005	randomsex	0	1000	constant	constant	10000	50	0.499208679132087	0.038988101189881	0.461802619738026	0.00165216403637741	0.000534460398967929	0.00189710303399722
1203	0.2	0.9	dosage	div	0.2	-1	500	0.005	randomsex	0	1000	constant	constant	10000	50	0.489756624337566	0.0314140585941406	0.478831316868313	0.00128099855077299	0.000333433538984006	0.00134055149238745
1204	0.3	0.9	dosage	div	0.2	-1	500	0.005	randomsex	0	1000	constant	constant	10000	50	0.482289171082892	0.0306309369063094	0.487080091990801	0.00108352435212101	0.000388415749975894	0.00113085528473899
1205	0.4	0.9	dosage	div	0.2	-1	500	0.005	randomsex	0	1000	constant	constant	10000	50	0.473486851314869	0.0320575942405759	0.494454354564544	0.00145698111361593	0.000348791956951069	0.00141460253272092
1206	0	1	dosage	div	0.2	-1	500	0.005	randomsex	0	1000	constant	constant	10000	50	0.652307369263074	0.231223677632237	0.116468153184682	0.0150201286280201	0.00367589557685014	0.0140374291231925
1207	0.1	1	dosage	div	0.2	-1	500	0.005	randomsex	0	1000	constant	constant	10000	50	0.499891210878912	0.0383547645235476	0.461752824717528	0.00178925091469414	0.0005860792736002	0.00204725317129121
1208	0.2	1	dosage	div	0.2	-1	500	0.005	randomsex	0	1000	constant	constant	10000	50	0.491402859714029	0.0305857414258574	0.478012398760124	0.00126856052733518	0.000363874135499526	0.00139291561754914
1209	0.3	1	dosage	div	0.2	-1	500	0.005	randomsex	0	1000	constant	constant	10000	50	0.484447155284472	0.0293442655734427	0.486209579042096	0.000990966364105085	0.000319000981902991	0.00102467775502864
1210	0.4	1	dosage	div	0.2	-1	500	0.005	randomsex	0	1000	constant	constant	10000	50	0.477293270672933	0.0302361763823618	0.492470152984702	0.00134905377713119	0.000380030252407752	0.00128091143308155
1211	0	0	gut	div	0.2	-1	500	0.005	randomsex	NA	NA	NA	frequency	10000	100	0.262218778122188	0.468149785021498	0.269630236976302	0.0219374084534617	0.00397252631277565	0.0225650956164588
1212	0.1	0	gut	div	0.2	-1	500	0.005	randomsex	NA	NA	NA	frequency	10000	100	0.00304569543045695	0.0395834416558344	0.957370462953705	4.16291570736153e-05	0.00066148791383523	0.000686381430667254
1213	0.2	0	gut	div	0.2	-1	500	0.005	randomsex	NA	NA	NA	frequency	10000	100	0.00272452754724528	0.024995700429957	0.972280171982802	2.63776425966309e-05	0.000320952438195209	0.000333889181191008
1214	0.3	0	gut	div	0.2	-1	500	0.005	randomsex	NA	NA	NA	frequency	10000	100	0.00265153484651535	0.0200597940205979	0.977288471152885	2.66783888845396e-05	0.000231669680909386	0.000245644096410363
1215	0.4	0	gut	div	0.2	-1	500	0.005	randomsex	NA	NA	NA	frequency	10000	100	0.00261553844615538	0.0175936406359364	0.979790420957904	2.5310858192736e-05	0.000211101048032531	0.000226843181805659
1216	0	0.1	gut	div	0.2	-1	500	0.005	randomsex	NA	NA	NA	frequency	10000	100	0.829215278472153	0.160000399960004	0.0107861213878612	0.00257368681223347	0.00232768367985325	0.000256879278190319
1217	0.1	0.1	gut	div	0.2	-1	500	0.005	randomsex	NA	NA	NA	frequency	10000	100	0.003999400059994	0.0616490350964903	0.93435096490351	0.000220216508359265	0.00115069534320125	0.00129798874639607
1218	0.2	0.1	gut	div	0.2	-1	500	0.005	randomsex	NA	NA	NA	frequency	10000	100	0.00292790720927907	0.0344869513048695	0.962584941505849	4.20726824274637e-05	0.000467653216212773	0.000485773188227748
1219	0.3	0.1	gut	div	0.2	-1	500	0.005	randomsex	NA	NA	NA	frequency	10000	100	0.00274352564743526	0.0260851914808519	0.971171482851715	2.85225218855324e-05	0.00030716112668728	0.000319983847182566
1220	0.4	0.1	gut	div	0.2	-1	500	0.005	randomsex	NA	NA	NA	frequency	10000	100	0.00267173282671733	0.0219392060793921	0.975388461153885	2.65120674044443e-05	0.000252433454146658	0.00026424310446346
1221	0	0.2	gut	div	0.2	-1	500	0.005	randomsex	NA	NA	NA	frequency	10000	100	0.876613738626137	0.116785321467853	0.0065997400259974	0.00151039707139677	0.00140570401201145	0.00011461502899224
1222	0.1	0.2	gut	div	0.2	-1	500	0.005	randomsex	NA	NA	NA	frequency	10000	100	0.800551344865513	0.185373262673733	0.0140765923407659	0.00306161936282618	0.00268537770050701	0.000394841907028627
1223	0.2	0.2	gut	div	0.2	-1	500	0.005	randomsex	NA	NA	NA	frequency	10000	100	0.00333406659334067	0.0460885911408859	0.950578342165783	0.000111328914084538	0.000765639421066023	0.00081985176430297
1224	0.3	0.2	gut	div	0.2	-1	500	0.005	randomsex	NA	NA	NA	frequency	10000	100	0.00289431056894311	0.0328773122687731	0.964228377162284	4.25272566871102e-05	0.000470675180037213	0.00049175122784943
1225	0.4	0.2	gut	div	0.2	-1	500	0.005	randomsex	NA	NA	NA	frequency	10000	100	0.00276432356764324	0.0267699230076992	0.970465753424658	2.86863402618409e-05	0.000313355571532715	0.000325463438828956
1226	0	0.3	gut	div	0.2	-1	500	0.005	randomsex	NA	NA	NA	frequency	10000	100	0.897753824617538	0.097013698630137	0.00523127687231277	0.00124801200818728	0.00117769069060372	7.84672667446894e-05
1227	0.1	0.3	gut	div	0.2	-1	500	0.005	randomsex	NA	NA	NA	frequency	10000	100	0.850612938706129	0.140733526647335	0.00865393460653935	0.0020130989105872	0.00183759219133753	0.000185880700402362
1228	0.2	0.3	gut	div	0.2	-1	500	0.005	randomsex	NA	NA	NA	frequency	10000	100	0.679353864613539	0.208503549645035	0.112144385561444	0.226139155667556	0.049336156485439	0.275326529587942
1229	0.3	0.3	gut	div	0.2	-1	500	0.005	randomsex	NA	NA	NA	frequency	10000	100	0.00316888311168883	0.0408217178282172	0.956009799020098	9.50999962645645e-05	0.000588033781925252	0.000645134414460373
1230	0.4	0.3	gut	div	0.2	-1	500	0.005	randomsex	NA	NA	NA	frequency	10000	100	0.00288831116888311	0.0321765823417658	0.964936106389361	4.65540942700605e-05	0.000418000728332538	0.000447563071681539
1231	0	0.4	gut	div	0.2	-1	500	0.005	randomsex	NA	NA	NA	frequency	10000	100	0.910512548745126	0.0849377062293771	0.00454854514548545	0.000987899410687071	0.00094062431769433	5.61597243589949e-05
1232	0.1	0.4	gut	div	0.2	-1	500	0.005	randomsex	NA	NA	NA	frequency	10000	100	0.874802119788021	0.118506749325067	0.00669473052694731	0.00154922482959902	0.00144114950993302	0.000116740848436734
1233	0.2	0.4	gut	div	0.2	-1	500	0.005	randomsex	NA	NA	NA	frequency	10000	100	0.820401159884012	0.167990800919908	0.0116084391560844	0.00218256232612263	0.00194814771832204	0.000242762240965992
1234	0.3	0.4	gut	div	0.2	-1	500	0.005	randomsex	NA	NA	NA	frequency	10000	100	0.337489451054895	0.1637400259974	0.498770722927707	0.342007458323866	0.11554315158467	0.457461407446469
1235	0.4	0.4	gut	div	0.2	-1	500	0.005	randomsex	NA	NA	NA	frequency	10000	100	0.00308149185081492	0.0382107789221078	0.958709729027097	7.05517533077031e-05	0.000605248345315931	0.000646924168274435
1236	0	0.5	gut	div	0.2	-1	500	0.005	randomsex	NA	NA	NA	frequency	10000	100	0.919182681731827	0.0766693330666933	0.00414678532146785	0.000997452228056754	0.00095039393630745	5.53004142570625e-05
1237	0.1	0.5	gut	div	0.2	-1	500	0.005	randomsex	NA	NA	NA	frequency	10000	100	0.889272472752725	0.105007499250075	0.00571982801719828	0.00114571406880389	0.00106644069774081	8.74228471340021e-05
1238	0.2	0.5	gut	div	0.2	-1	500	0.005	randomsex	NA	NA	NA	frequency	10000	100	0.850206379362064	0.141156484351565	0.00863593640635936	0.00139401072924253	0.00126942783481902	0.000138103984445396
1239	0.3	0.5	gut	div	0.2	-1	500	0.005	randomsex	NA	NA	NA	frequency	10000	100	0.783990200979902	0.19993200679932	0.0160785921407859	0.00282098669677708	0.00242735615292383	0.000414555781131044
1240	0.4	0.5	gut	div	0.2	-1	500	0.005	randomsex	NA	NA	NA	frequency	10000	100	0.00592620737926207	0.0471398860113989	0.946933106689331	0.0121068062711718	0.00674764270953485	0.018776316878182
1241	0	0.6	gut	div	0.2	-1	500	0.005	randomsex	NA	NA	NA	frequency	10000	100	0.92557304269573	0.0705591440855914	0.00387021297870213	0.000759802159934642	0.000726011096099972	4.68309417823595e-05
1242	0.1	0.6	gut	div	0.2	-1	500	0.005	randomsex	NA	NA	NA	frequency	10000	100	0.89976102389761	0.0951414858514149	0.0050982901709829	0.000923188502323624	0.000867154935263679	6.75521229622414e-05
1243	0.2	0.6	gut	div	0.2	-1	500	0.005	randomsex	NA	NA	NA	frequency	10000	100	0.868457354264573	0.12441695830417	0.00712528747125288	0.00147778770457423	0.00136112727846506	0.000124076188948154
1244	0.3	0.6	gut	div	0.2	-1	500	0.005	randomsex	NA	NA	NA	frequency	10000	100	0.822744325567443	0.165966203379662	0.0112904709529047	0.00190044686079183	0.00169485715511681	0.000218793664926509
1245	0.4	0.6	gut	div	0.2	-1	500	0.005	randomsex	NA	NA	NA	frequency	10000	100	0.726484951504849	0.232531746825317	0.040982301769823	0.103798456285157	0.0258180788374525	0.129407856128089
1246	0	0.7	gut	div	0.2	-1	500	0.005	randomsex	NA	NA	NA	frequency	10000	100	0.930545345465453	0.0657760223977602	0.00367803219678032	0.000713308333479106	0.000681336565209259	4.17435044696825e-05
1247	0.1	0.7	gut	div	0.2	-1	500	0.005	randomsex	NA	NA	NA	frequency	10000	100	0.907809619038096	0.0875272472752725	0.00466293370662934	0.000874681095799779	0.00082782440017788	5.89448639412285e-05
1248	0.2	0.7	gut	div	0.2	-1	500	0.005	randomsex	NA	NA	NA	frequency	10000	100	0.881121287871213	0.112661733826617	0.00621677832216778	0.00128673253044211	0.00119636806822103	9.88995166134917e-05
1249	0.3	0.7	gut	div	0.2	-1	500	0.005	randomsex	NA	NA	NA	frequency	10000	100	0.846184181581842	0.144855114488551	0.00896170382961704	0.0018478921692576	0.0016741555563173	0.000178950077974899
1250	0.4	0.7	gut	div	0.2	-1	500	0.005	randomsex	NA	NA	NA	frequency	10000	100	0.793519248075193	0.191795620437956	0.0146845315468453	0.00237422137638016	0.00207123724622061	0.000318151157465132
1251	0	0.8	gut	div	0.2	-1	500	0.005	randomsex	NA	NA	NA	frequency	10000	100	0.934659734026597	0.0618092190780922	0.00353004699530047	0.000680224368652243	0.000651706959032661	3.70035334467565e-05
1252	0.1	0.8	gut	div	0.2	-1	500	0.005	randomsex	NA	NA	NA	frequency	10000	100	0.91392600739926	0.0817082291770823	0.00436416358364164	0.000901547659145389	0.000852937282263474	5.48850361520092e-05
1253	0.2	0.8	gut	div	0.2	-1	500	0.005	randomsex	NA	NA	NA	frequency	10000	100	0.890245775422458	0.10412198780122	0.00563203679632037	0.00107553881510373	0.00100406779515569	7.94678611078896e-05
1254	0.3	0.8	gut	div	0.2	-1	500	0.005	randomsex	NA	NA	NA	frequency	10000	100	0.86184301569843	0.130536146385361	0.00762063793620638	0.0013627614685964	0.00125115437517853	0.00012289048109598
1255	0.4	0.8	gut	div	0.2	-1	500	0.005	randomsex	NA	NA	NA	frequency	10000	100	0.822394560543946	0.16634796520348	0.0112576742325767	0.00187899034389173	0.0016734758809901	0.000213194936259006
1256	0	0.9	gut	div	0.2	-1	500	0.005	randomsex	NA	NA	NA	frequency	10000	100	0.937864813518648	0.0587059294070593	0.00343045695430457	0.000591526663405826	0.00056745488835267	3.50917436054211e-05
1257	0.1	0.9	gut	div	0.2	-1	500	0.005	randomsex	NA	NA	NA	frequency	10000	100	0.918753724627537	0.0771068893110689	0.00413938606139386	0.000811312880536187	0.000773135085604009	4.70065810310895e-05
1258	0.2	0.9	gut	div	0.2	-1	500	0.005	randomsex	NA	NA	NA	frequency	10000	100	0.897790820917908	0.097018698130187	0.00518988101189881	0.00103014832255189	0.000972514270053783	6.50330340115384e-05
1259	0.3	0.9	gut	div	0.2	-1	500	0.005	randomsex	NA	NA	NA	frequency	10000	100	0.873263673632637	0.12	0.00673552644735526	0.00123236746639612	0.00114191660627538	9.9876614710085e-05
1260	0.4	0.9	gut	div	0.2	-1	500	0.005	randomsex	NA	NA	NA	frequency	10000	100	0.841172482751725	0.149447855214479	0.00937986201379862	0.00179279478614531	0.00161507658655845	0.000186104407420504
1261	0	1	gut	div	0.2	-1	500	0.005	randomsex	NA	NA	NA	frequency	10000	100	0.940698130186981	0.055968403159684	0.00333386661333867	0.00048925398010464	0.000470443780358873	3.06524004350621e-05
1262	0.1	1	gut	div	0.2	-1	500	0.005	randomsex	NA	NA	NA	frequency	10000	100	0.922936306369363	0.0730956904309569	0.00396760323967603	0.000741626068162476	0.00070427897460678	4.89848963660269e-05
1263	0.2	1	gut	div	0.2	-1	500	0.005	randomsex	NA	NA	NA	frequency	10000	100	0.903979202079792	0.0911712828717128	0.00484891510848915	0.00087685595080018	0.000827223872546088	5.77261050392808e-05
1264	0.3	1	gut	div	0.2	-1	500	0.005	randomsex	NA	NA	NA	frequency	10000	100	0.881918408159184	0.1119400059994	0.00614138586141386	0.00119797989264039	0.00111277493284977	9.3518583794423e-05
1265	0.4	1	gut	div	0.2	-1	500	0.005	randomsex	NA	NA	NA	frequency	10000	100	0.855248675132487	0.136620137986201	0.00813018698130187	0.00131781978133227	0.00120300927134543	0.000123091490363998
1266	0	0	gut	div	0.2	-1	500	0.005	randomsex	0	0	constant	constant	10000	100	0.269557444255574	0.468563143685631	0.261880811918808	0.0211038392928224	0.00407587760958491	0.0206336629109665
1267	0.1	0	gut	div	0.2	-1	500	0.005	randomsex	0	0	constant	constant	10000	100	0.00304089591040896	0.0396444355564444	0.957313868613139	4.9134755537445e-05	0.000577118836216496	0.000605432694187507
1268	0.2	0	gut	div	0.2	-1	500	0.005	randomsex	0	0	constant	constant	10000	100	0.00272572742725727	0.024967903209679	0.972306369363064	2.71890802121903e-05	0.000322977287143302	0.000337962438269898
1269	0.3	0	gut	div	0.2	-1	500	0.005	randomsex	0	0	constant	constant	10000	100	0.00264473552644736	0.020035196480352	0.977321067893211	2.81920295277905e-05	0.000248022439916517	0.000266349267159268
1270	0.4	0	gut	div	0.2	-1	500	0.005	randomsex	0	0	constant	constant	10000	100	0.00260973902609739	0.0175560443955604	0.979833616638336	2.64357735271167e-05	0.000206223226682642	0.000220760370930255
1271	0	0.1	gut	div	0.2	-1	500	0.005	randomsex	0	0	constant	constant	10000	100	0.263088891110889	0.468621737826217	0.268288171182882	0.0211240152525567	0.00435846889460863	0.0209254631850346
1272	0.1	0.1	gut	div	0.2	-1	500	0.005	randomsex	0	0	constant	constant	10000	100	0.00304669533046695	0.0396668333166683	0.957286671332867	4.39767736842885e-05	0.000596248342510805	0.000619728020956782
1273	0.2	0.1	gut	div	0.2	-1	500	0.005	randomsex	0	0	constant	constant	10000	100	0.00272412758724128	0.024993500649935	0.972282571742826	2.92061827088036e-05	0.000278960174398382	0.000291764233268178
1274	0.3	0.1	gut	div	0.2	-1	500	0.005	randomsex	0	0	constant	constant	10000	100	0.00264673532646735	0.020020397960204	0.977332066793321	2.28056570920892e-05	0.000207032308085012	0.000217131493484846
1275	0.4	0.1	gut	div	0.2	-1	500	0.005	randomsex	0	0	constant	constant	10000	100	0.00261413858614139	0.0175516448355164	0.97983401659834	2.327986705716e-05	0.000196002558870796	0.00020912356914192
1276	0	0.2	gut	div	0.2	-1	500	0.005	randomsex	0	0	constant	constant	10000	100	0.264830116988301	0.468095590440956	0.267074692530747	0.0186440207951397	0.00368506476849129	0.0197267207330853
1277	0.1	0.2	gut	div	0.2	-1	500	0.005	randomsex	0	0	constant	constant	10000	100	0.00304169583041696	0.0397912208779122	0.957165083491651	4.86954094286603e-05	0.000638856415738145	0.00066311195604588
1278	0.2	0.2	gut	div	0.2	-1	500	0.005	randomsex	0	0	constant	constant	10000	100	0.00272792720727927	0.025046895310469	0.972226577342266	3.03610841320909e-05	0.000313275634576314	0.000328375567950856
1279	0.3	0.2	gut	div	0.2	-1	500	0.005	randomsex	0	0	constant	constant	10000	100	0.00265013498650135	0.0200783921607839	0.977272072792721	2.50195085619106e-05	0.000255309147458165	0.000269330626603845
1280	0.4	0.2	gut	div	0.2	-1	500	0.005	randomsex	0	0	constant	constant	10000	100	0.00261373862613739	0.0175484451554845	0.979837216278372	2.30040667401166e-05	0.000188896034330195	0.000199840977674174
1281	0	0.3	gut	div	0.2	-1	500	0.005	randomsex	0	0	constant	constant	10000	100	0.268789121087891	0.467927207279272	0.263283871612839	0.0220149481110683	0.00461977939054272	0.022373715719353
1282	0.1	0.3	gut	div	0.2	-1	500	0.005	randomsex	0	0	constant	constant	10000	100	0.00304769523047695	0.0397714228577142	0.957182281771823	3.87650582619786e-05	0.000655668149773324	0.000680362605749215
1283	0.2	0.3	gut	div	0.2	-1	500	0.005	randomsex	0	0	constant	constant	10000	100	0.00272652734726527	0.025023497650235	0.972249175082492	2.9156347494874e-05	0.000309644655981007	0.000323619527358211
1284	0.3	0.3	gut	div	0.2	-1	500	0.005	randomsex	0	0	constant	constant	10000	100	0.00264713528647135	0.020016398360164	0.977336066393361	2.8516856191106e-05	0.000223171759715858	0.000237296239356273
1285	0.4	0.3	gut	div	0.2	-1	500	0.005	randomsex	0	0	constant	constant	10000	100	0.00261513848615138	0.0175128487151285	0.979872612738726	2.79733830061758e-05	0.000200219329793393	0.000215262265804105
1286	0	0.4	gut	div	0.2	-1	500	0.005	randomsex	0	0	constant	constant	10000	100	0.268959304069593	0.468437356264374	0.262601339866013	0.0209068504588183	0.00539913856142029	0.020841258009124
1287	0.1	0.4	gut	div	0.2	-1	500	0.005	randomsex	0	0	constant	constant	10000	100	0.00304209579042096	0.0396792320767923	0.957278272172783	4.37839093286633e-05	0.000555974486760312	0.000582451129676119
1288	0.2	0.4	gut	div	0.2	-1	500	0.005	randomsex	0	0	constant	constant	10000	100	0.00272532746725327	0.024995700429957	0.97227797220278	2.92752575479843e-05	0.000285091986328604	0.000296361042466176
1289	0.3	0.4	gut	div	0.2	-1	500	0.005	randomsex	0	0	constant	constant	10000	100	0.00265073492650735	0.0200777922207779	0.977270672932707	2.29821058122084e-05	0.000211991664937208	0.00022281851378986
1290	0.4	0.4	gut	div	0.2	-1	500	0.005	randomsex	0	0	constant	constant	10000	100	0.00261673832616738	0.0175542445755424	0.979829217078292	2.43477047143301e-05	0.000197786370729605	0.000209384569270706
1291	0	0.5	gut	div	0.2	-1	500	0.005	randomsex	0	0	constant	constant	10000	100	0.26397200279972	0.467588841115888	0.268438756124388	0.0214736394583423	0.00453752388643958	0.0228178043710128
1292	0.1	0.5	gut	div	0.2	-1	500	0.005	randomsex	0	0	constant	constant	10000	100	0.00304029597040296	0.0397198280171983	0.957239876012399	4.42587904888601e-05	0.000489186270936239	0.000512061313070507
1293	0.2	0.5	gut	div	0.2	-1	500	0.005	randomsex	0	0	constant	constant	10000	100	0.00272552744725527	0.024983101689831	0.972291170882912	3.14331800077703e-05	0.000319956387988741	0.000338007855842941
1294	0.3	0.5	gut	div	0.2	-1	500	0.005	randomsex	0	0	constant	constant	10000	100	0.00264533546645335	0.02003499650035	0.977319668033197	2.60633550592776e-05	0.000231831438670247	0.000243844349920108
1295	0.4	0.5	gut	div	0.2	-1	500	0.005	randomsex	0	0	constant	constant	10000	100	0.00261553844615538	0.0175680431956804	0.97981601839816	2.41678546280323e-05	0.000172533310185004	0.000182478465836295
1296	0	0.6	gut	div	0.2	-1	500	0.005	randomsex	0	0	constant	constant	10000	100	0.265267273272673	0.467888411158884	0.266844515548445	0.020066207896177	0.00421860873293794	0.0204946708066558
1297	0.1	0.6	gut	div	0.2	-1	500	0.005	randomsex	0	0	constant	constant	10000	100	0.00304869513048695	0.0396764323567643	0.957275872412759	3.99328255059996e-05	0.000496231333461593	0.000514372276821116
1298	0.2	0.6	gut	div	0.2	-1	500	0.005	randomsex	0	0	constant	constant	10000	100	0.00272872712728727	0.0250706929307069	0.972201379862014	2.48404569471047e-05	0.000296403294494745	0.000306863234743527
1299	0.3	0.6	gut	div	0.2	-1	500	0.005	randomsex	0	0	constant	constant	10000	100	0.00264973502649735	0.020040795920408	0.977308869113089	2.4533646611093e-05	0.000232277865581075	0.000245732225341419
1300	0.4	0.6	gut	div	0.2	-1	500	0.005	randomsex	0	0	constant	constant	10000	100	0.00261273872612739	0.0175522447755224	0.979834816518348	2.61090374896057e-05	0.000196032337935794	0.000209693025452117
1301	0	0.7	gut	div	0.2	-1	500	0.005	randomsex	0	0	constant	constant	10000	100	0.269293870612939	0.467639836016398	0.263064693530647	0.0218448748888652	0.00420543401490846	0.021478547048751
1302	0.1	0.7	gut	div	0.2	-1	500	0.005	randomsex	0	0	constant	constant	10000	100	0.00304529547045295	0.0397242275772423	0.957230276972303	4.44977349419155e-05	0.000542756181096933	0.000572680265952347
1303	0.2	0.7	gut	div	0.2	-1	500	0.005	randomsex	0	0	constant	constant	10000	100	0.00272652734726527	0.025020497950205	0.97225197480252	2.75902425771218e-05	0.000270107635797589	0.000285959607511444
1304	0.3	0.7	gut	div	0.2	-1	500	0.005	randomsex	0	0	constant	constant	10000	100	0.00264833516648335	0.0200555944405559	0.977296270372963	2.62448381160149e-05	0.0002301684712929	0.000245114080602519
1305	0.4	0.7	gut	div	0.2	-1	500	0.005	randomsex	0	0	constant	constant	10000	100	0.00261633836616338	0.0175612438756124	0.979820617938206	2.49507946168222e-05	0.000175869773672463	0.000187280093356012
1306	0	0.8	gut	div	0.2	-1	500	0.005	randomsex	0	0	constant	constant	10000	100	0.264209579042096	0.469094090590941	0.266697130286971	0.0193727745548753	0.0047122173244515	0.0198591379204625
1307	0.1	0.8	gut	div	0.2	-1	500	0.005	randomsex	0	0	constant	constant	10000	100	0.00304189581041896	0.0397068293170683	0.957249475052495	3.96811561869344e-05	0.000517958539053331	0.000540716945399837
1308	0.2	0.8	gut	div	0.2	-1	500	0.005	randomsex	0	0	constant	constant	10000	100	0.00272452754724528	0.025045095490451	0.972230376962304	3.19209604401082e-05	0.000316729461288512	0.000336409789359932
1309	0.3	0.8	gut	div	0.2	-1	500	0.005	randomsex	0	0	constant	constant	10000	100	0.00264913508649135	0.020041595840416	0.977309669033097	2.46903917456226e-05	0.000227095912909966	0.000240205751589628
1310	0.4	0.8	gut	div	0.2	-1	500	0.005	randomsex	0	0	constant	constant	10000	100	0.00261473852614739	0.0175664433556644	0.979820617938206	2.46772994709588e-05	0.000185695340999432	0.00019994474989236
1311	0	0.9	gut	div	0.2	-1	500	0.005	randomsex	0	0	constant	constant	10000	100	0.263175882411759	0.467398260173983	0.269425657434257	0.0218940881946658	0.00514055950642302	0.0221839257327928
1312	0.1	0.9	gut	div	0.2	-1	500	0.005	randomsex	0	0	constant	constant	10000	100	0.00304169583041696	0.0397954204579542	0.957162083791621	4.23983520428849e-05	0.000582457753051242	0.000606808382968767
1313	0.2	0.9	gut	div	0.2	-1	500	0.005	randomsex	0	0	constant	constant	10000	100	0.00272032796720328	0.024989701029897	0.972289371062894	2.61214121748148e-05	0.000340528701844699	0.000353807076960236
1314	0.3	0.9	gut	div	0.2	-1	500	0.005	randomsex	0	0	constant	constant	10000	100	0.00264813518648135	0.020048595140486	0.977302269773023	2.56099359561358e-05	0.000247491478256123	0.000262101833167853
1315	0.4	0.9	gut	div	0.2	-1	500	0.005	randomsex	0	0	constant	constant	10000	100	0.00261553844615538	0.0175864413558644	0.979797820217978	2.70094549413759e-05	0.000190527105434506	0.000204203560467548
1316	0	1	gut	div	0.2	-1	500	0.005	randomsex	0	0	constant	constant	10000	100	0.267876812318768	0.468152184781522	0.263970202979702	0.0219793411302101	0.00472399593135173	0.0212803076646917
1317	0.1	1	gut	div	0.2	-1	500	0.005	randomsex	0	0	constant	constant	10000	100	0.00305369463053695	0.0397568243175682	0.957189281071893	4.72641156976192e-05	0.000602868055419789	0.000627778641990247
1318	0.2	1	gut	div	0.2	-1	500	0.005	randomsex	0	0	constant	constant	10000	100	0.00272692730726927	0.025012898710129	0.972259774022598	2.91978827467048e-05	0.000284663179736724	0.000302155425440216
1319	0.3	1	gut	div	0.2	-1	500	0.005	randomsex	0	0	constant	constant	10000	100	0.00264913508649135	0.0200529947005299	0.977298070192981	2.58102651997882e-05	0.000205977833121764	0.000217164978780774
1320	0.4	1	gut	div	0.2	-1	500	0.005	randomsex	0	0	constant	constant	10000	100	0.00261653834616538	0.0175604439556044	0.979822817718228	2.44048775074156e-05	0.000189843166634063	0.000201688091364369
1321	0	0	gut	div	0.2	-1	500	0.005	randomsex	1	0	constant	constant	10000	100	0.266222577742226	0.467546845315468	0.26623097690231	0.0195695423034126	0.00480219822479821	0.0197969983943895
1322	0.1	0	gut	div	0.2	-1	500	0.005	randomsex	1	0	constant	constant	10000	100	0.00304609539046095	0.0397478252174783	0.957206479352065	3.75884174343345e-05	0.000553311553552168	0.000572732426738073
1323	0.2	0	gut	div	0.2	-1	500	0.005	randomsex	1	0	constant	constant	10000	100	0.00272292770722928	0.025007099290071	0.972270172982702	2.61623615128562e-05	0.000264807829911851	0.000276511640434776
1324	0.3	0	gut	div	0.2	-1	500	0.005	randomsex	1	0	constant	constant	10000	100	0.00264673532646735	0.0200633936606339	0.977289671032897	2.43477047143302e-05	0.00021804787178062	0.000229595168792897
1325	0.4	0	gut	div	0.2	-1	500	0.005	randomsex	1	0	constant	constant	10000	100	0.00261493850614939	0.0175464453554645	0.979838216178382	2.72810407045828e-05	0.00019461762606907	0.000210561493225051
1326	0	0.1	gut	div	0.2	-1	500	0.005	randomsex	1	0	constant	constant	10000	100	0.957301069893011	0.0396514348565144	0.00304849515048495	0.000637784371694395	0.000612961385400086	4.4881000320025e-05
1327	0.1	0.1	gut	div	0.2	-1	500	0.005	randomsex	1	0	constant	constant	10000	100	0.468969703029697	0.0622101789821018	0.468818718128187	0.467014435428497	0.00109702478372105	0.466919728138694
1328	0.2	0.1	gut	div	0.2	-1	500	0.005	randomsex	1	0	constant	constant	10000	100	0.00294810518948105	0.0345485451454855	0.962504149585041	4.97361745215064e-05	0.000405207875416888	0.000429313928493324
1329	0.3	0.1	gut	div	0.2	-1	500	0.005	randomsex	1	0	constant	constant	10000	100	0.00275172482751725	0.0260739926007399	0.971174482551745	3.20321308145609e-05	0.000322095251288291	0.00034123125836789
1330	0.4	0.1	gut	div	0.2	-1	500	0.005	randomsex	1	0	constant	constant	10000	100	0.00268053194680532	0.021965403459654	0.975354464553545	2.71027701781794e-05	0.000245151653202149	0.000262132655985991
1331	0	0.2	gut	div	0.2	-1	500	0.005	randomsex	1	0	constant	constant	10000	100	0.972232776722328	0.025040495950405	0.00272712728727127	0.000342263417190454	0.000324610310785775	2.90779616835595e-05
1332	0.1	0.2	gut	div	0.2	-1	500	0.005	randomsex	1	0	constant	constant	10000	100	0.962569543045695	0.0344867513248675	0.00294330566943306	0.00046317294051814	0.000438009698829934	4.6129140806197e-05
1333	0.2	0.2	gut	div	0.2	-1	500	0.005	randomsex	1	0	constant	constant	10000	100	0.524029397060294	0.0467107289271073	0.429259674032597	0.473106470253609	0.000896700813653366	0.47297367278444
1334	0.3	0.2	gut	div	0.2	-1	500	0.005	randomsex	1	0	constant	constant	10000	100	0.00294670532946705	0.033002899710029	0.964050194980502	6.44022924743608e-05	0.000412114442196833	0.000444232812942061
1335	0.4	0.2	gut	div	0.2	-1	500	0.005	randomsex	1	0	constant	constant	10000	100	0.00278032196780322	0.0267989201079892	0.970418758124188	3.36862425190946e-05	0.000339813637489766	0.00035340998144876
1336	0	0.3	gut	div	0.2	-1	500	0.005	randomsex	1	0	constant	constant	10000	100	0.977349665033497	0.020004399560044	0.00264613538646135	0.000254305221991579	0.000239788742669319	2.47598283762425e-05
1337	0.1	0.3	gut	div	0.2	-1	500	0.005	randomsex	1	0	constant	constant	10000	100	0.971153884611539	0.0260919908009199	0.00275452454754525	0.000343216624616224	0.000324554057007252	3.60233236250292e-05
1338	0.2	0.3	gut	div	0.2	-1	500	0.005	randomsex	1	0	constant	constant	10000	100	0.964097190280972	0.032965103489651	0.00293830616938306	0.000454870467006931	0.000421529509600814	5.8407870070647e-05
1339	0.3	0.3	gut	div	0.2	-1	500	0.005	randomsex	1	0	constant	constant	10000	100	0.441195280471953	0.0414990500949905	0.517304669533047	0.476711618219893	0.000736540055869377	0.476709256518195
1340	0.4	0.3	gut	div	0.2	-1	500	0.005	randomsex	1	0	constant	constant	10000	100	0.00296650334966503	0.0323177682231777	0.964715528447155	8.01040323490217e-05	0.000431513813736112	0.000460283234599315
1341	0	0.4	gut	div	0.2	-1	500	0.005	randomsex	1	0	constant	constant	10000	100	0.979796820317968	0.0175860413958604	0.00261833816618338	0.000191785014583179	0.00017888776323957	2.57789439514321e-05
1342	0.1	0.4	gut	div	0.2	-1	500	0.005	randomsex	1	0	constant	constant	10000	100	0.975376262373763	0.0219426057394261	0.00268113188681132	0.000280544160310886	0.000266004763969014	3.06471284910174e-05
1343	0.2	0.4	gut	div	0.2	-1	500	0.005	randomsex	1	0	constant	constant	10000	100	0.970395160483952	0.0268259174082592	0.00277832216778322	0.000384058541083075	0.000364461326511609	3.39014082442914e-05
1344	0.3	0.4	gut	div	0.2	-1	500	0.005	randomsex	1	0	constant	constant	10000	100	0.964647735226477	0.0323945605439456	0.00295690430956904	0.000489133418243604	0.000437847350668068	7.99424954805393e-05
1345	0.4	0.4	gut	div	0.2	-1	500	0.005	randomsex	1	0	constant	constant	10000	100	0.528313168683132	0.0388197180281972	0.432864713528647	0.477262776574871	0.000649729897517375	0.477264544851621
1346	0	0.5	gut	div	0.2	-1	500	0.005	randomsex	1	0	constant	constant	10000	100	0.981337266273373	0.0160659934006599	0.0025965403459654	0.000200360510999669	0.000182750110735157	2.53785972646532e-05
1347	0.1	0.5	gut	div	0.2	-1	500	0.005	randomsex	1	0	constant	constant	10000	100	0.977866613338666	0.0194916508349165	0.00264193580641936	0.000243627649396464	0.000227424753963592	2.6496063912982e-05
1348	0.2	0.5	gut	div	0.2	-1	500	0.005	randomsex	1	0	constant	constant	10000	100	0.974050394960504	0.0232396760323968	0.00270992900709929	0.000319309499958915	0.000304155864395569	3.06787465660465e-05
1349	0.3	0.5	gut	div	0.2	-1	500	0.005	randomsex	1	0	constant	constant	10000	100	0.96986901309869	0.0273338666133387	0.0027999200079992	0.000359115726304605	0.00033816169240561	4.04474475926469e-05
1350	0.4	0.5	gut	div	0.2	-1	500	0.005	randomsex	1	0	constant	constant	10000	100	0.965007099290071	0.032020797920208	0.00297310268973103	0.000526083526429246	0.000445947659549175	0.000122883906617462
1351	0	0.6	gut	div	0.2	-1	500	0.005	randomsex	1	0	constant	constant	10000	100	0.98235496450355	0.0150588941105889	0.00258514148585141	0.00018209553002041	0.00016782104245725	2.3585859668154e-05
1352	0.1	0.6	gut	div	0.2	-1	500	0.005	randomsex	1	0	constant	constant	10000	100	0.979507449255074	0.0178700129987001	0.00262233776622338	0.000234456076876996	0.000214635321484155	3.17350232220213e-05
1353	0.2	0.6	gut	div	0.2	-1	500	0.005	randomsex	1	0	constant	constant	10000	100	0.976411558844116	0.0209209079092091	0.00266753324667533	0.000235188313482854	0.000219810370145114	2.70990437382423e-05
1354	0.3	0.6	gut	div	0.2	-1	500	0.005	randomsex	1	0	constant	constant	10000	100	0.973058294170583	0.0242137786221378	0.00272972702729727	0.000277240042137863	0.000265755213914904	2.94705472865751e-05
1355	0.4	0.6	gut	div	0.2	-1	500	0.005	randomsex	1	0	constant	constant	10000	100	0.969418658134187	0.0277612238776122	0.00282011798820118	0.000343301415657548	0.000323333800538847	4.11882115427385e-05
1356	0	0.7	gut	div	0.2	-1	500	0.005	randomsex	1	0	constant	constant	10000	100	0.983070492950705	0.0143531646835316	0.00257614238576142	0.000177150127567224	0.000163699446905328	2.76136588703903e-05
1357	0.1	0.7	gut	div	0.2	-1	500	0.005	randomsex	1	0	constant	constant	10000	100	0.980666133386661	0.0167283271672833	0.00260613938606139	0.00021141540719534	0.000196032337935795	2.47598283762425e-05
1358	0.2	0.7	gut	div	0.2	-1	500	0.005	randomsex	1	0	constant	constant	10000	100	0.97810498950105	0.0192518748125187	0.00264253574642536	0.000244528654295821	0.000228237084857574	2.84267620386426e-05
1359	0.3	0.7	gut	div	0.2	-1	500	0.005	randomsex	1	0	constant	constant	10000	100	0.975334866513349	0.021979602039796	0.00268653134686531	0.000237977645232543	0.000227854463097814	2.71474475592031e-05
1360	0.4	0.7	gut	div	0.2	-1	500	0.005	randomsex	1	0	constant	constant	10000	100	0.972325167483252	0.0249281071892811	0.00274812518748125	0.000310501630008575	0.00029077899168167	3.40114500381205e-05
1361	0	0.8	gut	div	0.2	-1	500	0.005	randomsex	1	0	constant	constant	10000	100	0.983637236276372	0.0137916208379162	0.00257154284571543	0.00017740670618897	0.00016437715256506	2.49572698766773e-05
1362	0.1	0.8	gut	div	0.2	-1	500	0.005	randomsex	1	0	constant	constant	10000	100	0.981532646735326	0.0158736126387361	0.00259294070592941	0.000188616214435977	0.000174433962242403	2.44874997137877e-05
1363	0.2	0.8	gut	div	0.2	-1	500	0.005	randomsex	1	0	constant	constant	10000	100	0.979308869113089	0.0180679932006799	0.00262373762623738	0.000195510704409579	0.00018161294448278	2.5738954082283e-05
1364	0.3	0.8	gut	div	0.2	-1	500	0.005	randomsex	1	0	constant	constant	10000	100	0.976938906109389	0.0204031596840316	0.00266033396660334	0.000278830612606447	0.000263418130322918	2.41945834448035e-05
1365	0.4	0.8	gut	div	0.2	-1	500	0.005	randomsex	1	0	constant	constant	10000	100	0.974401559844016	0.0228905109489051	0.00270932906709329	0.000290847333886433	0.000274853866428567	2.87742178472173e-05
1366	0	0.9	gut	div	0.2	-1	500	0.005	randomsex	1	0	constant	constant	10000	100	0.98402699730027	0.0134064593540646	0.00256594340565943	0.000150589245680768	0.000142570681289555	2.08281593789812e-05
1367	0.1	0.9	gut	div	0.2	-1	500	0.005	randomsex	1	0	constant	constant	10000	100	0.982227377262274	0.0151892810718928	0.00258354164583542	0.00018396842745496	0.000171427579905884	2.56910413109432e-05
1368	0.2	0.9	gut	div	0.2	-1	500	0.005	randomsex	1	0	constant	constant	10000	100	0.980243375662434	0.0171414858514149	0.00261513848615138	0.00022194795516783	0.000207411272805093	2.50799821718459e-05
1369	0.3	0.9	gut	div	0.2	-1	500	0.005	randomsex	1	0	constant	constant	10000	100	0.978196180381962	0.0191612838716128	0.00264273572642736	0.000222788054088833	0.000204686170456552	2.94534082637318e-05
1370	0.4	0.9	gut	div	0.2	-1	500	0.005	randomsex	1	0	constant	constant	10000	100	0.976026797320268	0.0212952704729527	0.00267633236676332	0.000283022608675345	0.000268642208630984	2.77122285448023e-05
1371	0	1	gut	div	0.2	-1	500	0.005	randomsex	1	0	constant	constant	10000	100	0.984392360763924	0.013043495650435	0.00256414358564144	0.00015185982908547	0.000143057901733358	2.28419401495382e-05
1372	0.1	1	gut	div	0.2	-1	500	0.005	randomsex	1	0	constant	constant	10000	100	0.982706129387061	0.0147121287871213	0.00258154184581542	0.000168051963797482	0.000156276768591523	2.39664383404753e-05
1373	0.2	1	gut	div	0.2	-1	500	0.005	randomsex	1	0	constant	constant	10000	100	0.981002099790021	0.0163991600839916	0.0025993400659934	0.000195599013507788	0.000178458760405844	2.62024760259674e-05
1374	0.3	1	gut	div	0.2	-1	500	0.005	randomsex	1	0	constant	constant	10000	100	0.979203079692031	0.0181775822417758	0.00262013798620138	0.000212996933509273	0.000201898985850905	2.39470469918364e-05
1375	0.4	1	gut	div	0.2	-1	500	0.005	randomsex	1	0	constant	constant	10000	100	0.977248875112489	0.0200927907209279	0.00265613438656134	0.000268603109361218	0.000254368197558389	2.86193728327748e-05
1376	0	0	gut	div	0.2	-1	500	0.005	randomsex	0	1	constant	constant	10000	50	0.263369263073693	0.467896410358964	0.268735326467353	0.0207672023761061	0.0042196395225068	0.0209153525203247
1377	0.1	0	gut	div	0.2	-1	500	0.005	randomsex	0	1	constant	constant	10000	50	0.00304829517048295	0.0397640235976402	0.957187881211879	4.60305174893371e-05	0.000529974636654871	0.000563190975748578
1378	0.2	0	gut	div	0.2	-1	500	0.005	randomsex	0	1	constant	constant	10000	50	0.00272352764723528	0.024976302369763	0.972301169883012	2.73660504533996e-05	0.000271263392209706	0.000285708894259791
1379	0.3	0	gut	div	0.2	-1	500	0.005	randomsex	0	1	constant	constant	10000	50	0.00264733526647335	0.020023597640236	0.977329867013299	2.67819095679418e-05	0.00023933683118359	0.000251913233092206
1380	0.4	0	gut	div	0.2	-1	500	0.005	randomsex	0	1	constant	constant	10000	50	0.00261493850614939	0.0175274472552745	0.979855814418558	2.71325632730031e-05	0.000209286153313242	0.000225441197953961
1381	0	0.1	gut	div	0.2	-1	500	0.005	randomsex	0	1	constant	constant	10000	50	0.916981301869813	0.0784505549445055	0.00457034296570343	0.00155003266865606	0.00146583309050652	0.000124690653136453
1382	0.1	0.1	gut	div	0.2	-1	500	0.005	randomsex	0	1	constant	constant	10000	50	0.00334686531346865	0.0486585341465853	0.947994200579942	8.9231191066152e-05	0.000735174973445917	0.000791576185203201
1383	0.2	0.1	gut	div	0.2	-1	500	0.005	randomsex	0	1	constant	constant	10000	50	0.0028025197480252	0.0291186881311869	0.968079592040796	3.33929648600091e-05	0.000353802795367827	0.000376661233007112
1384	0.3	0.1	gut	div	0.2	-1	500	0.005	randomsex	0	1	constant	constant	10000	50	0.00268853114688531	0.0227059294070593	0.974605939406059	2.7162323689181e-05	0.000256683812502798	0.000271638926458105
1385	0.4	0.1	gut	div	0.2	-1	500	0.005	randomsex	0	1	constant	constant	10000	50	0.00263713628637136	0.0195450454954505	0.977815818418158	2.8516856191106e-05	0.000222368355945611	0.000239620218657184
1386	0	0.2	gut	div	0.2	-1	500	0.005	randomsex	0	1	constant	constant	10000	50	0.946581141885811	0.0500847915208479	0.00333266673332667	0.000752731166383937	0.000718931316987433	5.11136847160541e-05
1387	0.1	0.2	gut	div	0.2	-1	500	0.005	randomsex	0	1	constant	constant	10000	50	0.013014298570143	0.0575374462553745	0.92944805519448	0.0914645142309081	0.00219804897215477	0.093387262011154
1388	0.2	0.2	gut	div	0.2	-1	500	0.005	randomsex	0	1	constant	constant	10000	50	0.00288131186881312	0.0328351164883512	0.964284371562844	4.06650839373656e-05	0.000456313964545256	0.000479606123498318
1389	0.3	0.2	gut	div	0.2	-1	500	0.005	randomsex	0	1	constant	constant	10000	50	0.00271932806719328	0.0251324867513249	0.972148385161484	2.95362687150531e-05	0.000304140922526111	0.00031936244015727
1390	0.4	0.2	gut	div	0.2	-1	500	0.005	randomsex	0	1	constant	constant	10000	50	0.00266493350664933	0.0214168583141686	0.975917808219178	2.56792457877655e-05	0.000217964858651971	0.000224834014046283
1391	0	0.3	gut	div	0.2	-1	500	0.005	randomsex	0	1	constant	constant	10000	50	0.956432556744326	0.0405183481651835	0.00304709529047095	0.000636601229609607	0.000618298857249169	4.12543600701604e-05
1392	0.1	0.3	gut	div	0.2	-1	500	0.005	randomsex	0	1	constant	constant	10000	50	0.826243575642436	0.0586183381661834	0.115139686031397	0.305058353758088	0.00290715190433941	0.302356218824888
1393	0.2	0.3	gut	div	0.2	-1	500	0.005	randomsex	0	1	constant	constant	10000	50	0.00299050094990501	0.0364281571842816	0.960581341865813	5.35864393113605e-05	0.000434096585450792	0.00046134968318579
1394	0.3	0.3	gut	div	0.2	-1	500	0.005	randomsex	0	1	constant	constant	10000	50	0.00276472352764724	0.0274102589741026	0.969825217478252	3.20793874876335e-05	0.000349560770036992	0.000370786683550663
1395	0.4	0.3	gut	div	0.2	-1	500	0.005	randomsex	0	1	constant	constant	10000	50	0.00268873112688731	0.0230666933306669	0.97424397560244	2.51635984243935e-05	0.000251730279903636	0.000265261653333524
1396	0	0.4	gut	div	0.2	-1	500	0.005	randomsex	0	1	constant	constant	10000	50	0.961400459954005	0.0356714328567143	0.00292750724927507	0.000508542412634258	0.000489076264843134	3.4096266013907e-05
1397	0.1	0.4	gut	div	0.2	-1	500	0.005	randomsex	0	1	constant	constant	10000	50	0.938904109589041	0.0485521447855215	0.0125433456654335	0.0943026597502701	0.0031379574584077	0.0912450271440336
1398	0.2	0.4	gut	div	0.2	-1	500	0.005	randomsex	0	1	constant	constant	10000	50	0.0030964903509649	0.0398846115388461	0.957018898110189	9.07662593203569e-05	0.000562716481527738	0.000612869114331383
1399	0.3	0.4	gut	div	0.2	-1	500	0.005	randomsex	0	1	constant	constant	10000	50	0.00281211878812119	0.0296350364963504	0.967555844415558	3.20043744235941e-05	0.000334865865096314	0.000350717711755222
1400	0.4	0.4	gut	div	0.2	-1	500	0.005	randomsex	0	1	constant	constant	10000	50	0.00271132886711329	0.0246537346265373	0.972636136386361	3.11601879644387e-05	0.000268808166802269	0.000288835909498944
1401	0	0.5	gut	div	0.2	-1	500	0.005	randomsex	0	1	constant	constant	10000	50	0.964393560643936	0.0327467253274673	0.00285911408859114	0.00047285050859204	0.000453782337931268	3.56666399006437e-05
1402	0.1	0.5	gut	div	0.2	-1	500	0.005	randomsex	0	1	constant	constant	10000	50	0.9539600039996	0.0428527147285271	0.00318708129187081	0.000600215033295836	0.000573426605139107	7.20003753215293e-05
1403	0.2	0.5	gut	div	0.2	-1	500	0.005	randomsex	0	1	constant	constant	10000	50	0.0313432656734327	0.0435228477152285	0.925134686531347	0.160604197328256	0.00231263048261348	0.162814024627397
1404	0.3	0.5	gut	div	0.2	-1	500	0.005	randomsex	0	1	constant	constant	10000	50	0.00285151484851515	0.0316520347965203	0.965496650334966	4.00055942494166e-05	0.000346353597813357	0.000366053519887657
1405	0.4	0.5	gut	div	0.2	-1	500	0.005	randomsex	0	1	constant	constant	10000	50	0.00274252574742526	0.0262801719828017	0.970979902009799	3.21605065340388e-05	0.000342517314835619	0.00036517132461901
1406	0	0.6	gut	div	0.2	-1	500	0.005	randomsex	0	1	constant	constant	10000	50	0.966396760323968	0.0307861213878612	0.00281651834816518	0.000416738238059544	0.000400972963273369	3.11004965488466e-05
1407	0.1	0.6	gut	div	0.2	-1	500	0.005	randomsex	0	1	constant	constant	10000	50	0.95757504249575	0.0393580641935806	0.00306689331066893	0.000585280327466846	0.000556590139905344	4.91922721190797e-05
1408	0.2	0.6	gut	div	0.2	-1	500	0.005	randomsex	0	1	constant	constant	10000	50	0.32381101889811	0.047999600039996	0.628189581041896	0.448604772024462	0.00201504659145431	0.450384441912035
1409	0.3	0.6	gut	div	0.2	-1	500	0.005	randomsex	0	1	constant	constant	10000	50	0.0029035096490351	0.0336956304369563	0.963401059894011	4.65922583468196e-05	0.000452095601616305	0.000484456133176904
1410	0.4	0.6	gut	div	0.2	-1	500	0.005	randomsex	0	1	constant	constant	10000	50	0.00276332366763324	0.0277128287171283	0.96952604739526	3.16999987548547e-05	0.000320139404792888	0.00033730433397228
1411	0	0.7	gut	div	0.2	-1	500	0.005	randomsex	0	1	constant	constant	10000	50	0.96783501649835	0.0293804619538046	0.00278412158784122	0.000402166775611808	0.000386597232469024	2.87882533672203e-05
1412	0.1	0.7	gut	div	0.2	-1	500	0.005	randomsex	0	1	constant	constant	10000	50	0.960034796520348	0.036969303069693	0.002995100489951	0.000515182428816143	0.000492664308241791	5.1466528405713e-05
1413	0.2	0.7	gut	div	0.2	-1	500	0.005	randomsex	0	1	constant	constant	10000	50	0.703824217578242	0.0475194480551945	0.248657734226577	0.417131343084801	0.00188662532678981	0.415462503733219
1414	0.3	0.7	gut	div	0.2	-1	500	0.005	randomsex	0	1	constant	constant	10000	50	0.00296210378962104	0.0357020297970203	0.961335066493351	6.37025638331797e-05	0.000423440855347477	0.000461670611752836
1415	0.4	0.7	gut	div	0.2	-1	500	0.005	randomsex	0	1	constant	constant	10000	50	0.00278872112788721	0.0291152884711529	0.968095190480952	3.62195917596703e-05	0.000419434353435366	0.00044181598184768
1416	0	0.8	gut	div	0.2	-1	500	0.005	randomsex	0	1	constant	constant	10000	50	0.968945105489451	0.0282939706029397	0.00276072392760724	0.000316827907564346	0.000304105656803429	2.87594731791481e-05
1417	0.1	0.8	gut	div	0.2	-1	500	0.005	randomsex	0	1	constant	constant	10000	50	0.961979202079792	0.0350888911108889	0.00293270672932707	0.000475961528621744	0.000454816291136232	4.45245075958021e-05
1418	0.2	0.8	gut	div	0.2	-1	500	0.005	randomsex	0	1	constant	constant	10000	50	0.905754624537546	0.0438924107589241	0.0503525647435256	0.208003547299893	0.00222332968935022	0.205883255630294
1419	0.3	0.8	gut	div	0.2	-1	500	0.005	randomsex	0	1	constant	constant	10000	50	0.00303549645035496	0.0376942305769423	0.959269273072693	6.77596082446415e-05	0.00043647610560743	0.000470685178608731
1420	0.4	0.8	gut	div	0.2	-1	500	0.005	randomsex	0	1	constant	constant	10000	50	0.00282231776822318	0.0305957404259574	0.966581941805819	3.58022936750718e-05	0.000370415261869148	0.000392654153439781
1421	0	0.9	gut	div	0.2	-1	500	0.005	randomsex	0	1	constant	constant	10000	50	0.969746225377462	0.0275014498550145	0.00275212478752125	0.000337392287082722	0.000319023458418279	2.99167663302745e-05
1422	0.1	0.9	gut	div	0.2	-1	500	0.005	randomsex	0	1	constant	constant	10000	50	0.963400059994001	0.0337070292970703	0.00289251074892511	0.00046304284000202	0.000442121989013889	3.49879864571139e-05
1423	0.2	0.9	gut	div	0.2	-1	500	0.005	randomsex	0	1	constant	constant	10000	50	0.955606439356064	0.0411934806519348	0.0031994800519948	0.000663444367343009	0.000602414654277125	0.000107504623115403
1424	0.3	0.9	gut	div	0.2	-1	500	0.005	randomsex	0	1	constant	constant	10000	50	0.0125509449055094	0.0397810218978102	0.947667433256674	0.0943591063095797	0.00115976341481098	0.0953626732204835
1425	0.4	0.9	gut	div	0.2	-1	500	0.005	randomsex	0	1	constant	constant	10000	50	0.00284751524847515	0.031983601639836	0.965169283071693	3.36190212148536e-05	0.000374788756959934	0.000392448752753725
1426	0	1	gut	div	0.2	-1	500	0.005	randomsex	0	1	constant	constant	10000	50	0.97039896010399	0.0268611138886111	0.00273992600739926	0.000339186816343084	0.000321287058710661	2.97427494649135e-05
1427	0.1	1	gut	div	0.2	-1	500	0.005	randomsex	0	1	constant	constant	10000	50	0.964477952204779	0.0326491350864914	0.00287211278872113	0.000449530199965368	0.000430327068766755	3.46701919492876e-05
1428	0.2	1	gut	div	0.2	-1	500	0.005	randomsex	0	1	constant	constant	10000	50	0.957554444555545	0.0393180681931807	0.00312988701129887	0.000607803472175458	0.000559882680812125	9.40782366812553e-05
1429	0.3	1	gut	div	0.2	-1	500	0.005	randomsex	0	1	constant	constant	10000	50	0.0977740225977402	0.0423693630636936	0.85985701429857	0.285085581916892	0.00188883711725365	0.286852659838028
1430	0.4	1	gut	div	0.2	-1	500	0.005	randomsex	0	1	constant	constant	10000	50	0.00287511248875113	0.0332726727327267	0.96385201479852	3.98801877248414e-05	0.000410782189836463	0.000432250913455804
1431	0	0	gut	div	0.2	-1	500	0.005	randomsex	0	10	constant	constant	10000	50	0.268554344565543	0.468612338766123	0.262834516548345	0.0186676950882209	0.00494260003119922	0.0179883977992541
1432	0.1	0	gut	div	0.2	-1	500	0.005	randomsex	0	10	constant	constant	10000	50	0.00305409459054095	0.0398270172982702	0.957119288071193	4.01049320598865e-05	0.000552012537233854	0.000571874679633407
1433	0.2	0	gut	div	0.2	-1	500	0.005	randomsex	0	10	constant	constant	10000	50	0.00272732726727327	0.025046295370463	0.97222697730227	2.7672112913092e-05	0.000356222370762039	0.000373169317413353
1434	0.3	0	gut	div	0.2	-1	500	0.005	randomsex	0	10	constant	constant	10000	50	0.00264913508649135	0.020041395860414	0.977309669033097	2.51764378146921e-05	0.000221434102125714	0.000234073266133844
1435	0.4	0	gut	div	0.2	-1	500	0.005	randomsex	0	10	constant	constant	10000	50	0.00261493850614939	0.0175652434756524	0.979820417958204	2.36312031477171e-05	0.000208453652263659	0.000220897567470704
1436	0	0.1	gut	div	0.2	-1	500	0.005	randomsex	0	10	constant	constant	10000	50	0.912317768223178	0.0826305369463054	0.00505209479052095	0.00156333981312626	0.00146711162679387	0.000152767793836004
1437	0.1	0.1	gut	div	0.2	-1	500	0.005	randomsex	0	10	constant	constant	10000	50	0.00328927107289271	0.0488103189681032	0.94790100989901	5.93835481820353e-05	0.000758333560099008	0.000801697123731898
1438	0.2	0.1	gut	div	0.2	-1	500	0.005	randomsex	0	10	constant	constant	10000	50	0.00279092090790921	0.0292604739526047	0.96794800519948	2.99895927186001e-05	0.000373329061733817	0.000389398572148976
1439	0.3	0.1	gut	div	0.2	-1	500	0.005	randomsex	0	10	constant	constant	10000	50	0.00267693230676932	0.0228359164083592	0.97448695130487	2.62086420399429e-05	0.000290926768462456	0.000305177872687438
1440	0.4	0.1	gut	div	0.2	-1	500	0.005	randomsex	0	10	constant	constant	10000	50	0.00263373662633737	0.0195880411958804	0.977779422057794	2.55024502549755e-05	0.000207465409745427	0.000219214955148921
1441	0	0.2	gut	div	0.2	-1	500	0.005	randomsex	0	10	constant	constant	10000	50	0.939280071992801	0.0568815118488151	0.00383761623837616	0.000850775449429737	0.000796932505178367	8.97719008441945e-05
1442	0.1	0.2	gut	div	0.2	-1	500	0.005	randomsex	0	10	constant	constant	10000	50	0.00360843915608439	0.0577600239976002	0.938629937006299	0.000106970656921861	0.000844053048196706	0.000915420987536529
1443	0.2	0.2	gut	div	0.2	-1	500	0.005	randomsex	0	10	constant	constant	10000	50	0.00286531346865313	0.0334168583141686	0.963717428257174	3.06240530648158e-05	0.000438074252398176	0.000451660423245585
1444	0.3	0.2	gut	div	0.2	-1	500	0.005	randomsex	0	10	constant	constant	10000	50	0.00271592840715928	0.0255688431156884	0.971715228477152	3.01742367036797e-05	0.00029304571943551	0.000311767515103387
1445	0.4	0.2	gut	div	0.2	-1	500	0.005	randomsex	0	10	constant	constant	10000	50	0.00266053394660534	0.0216796320367963	0.975660433956604	2.64998751447034e-05	0.000213503090607399	0.000227222528611498
1446	0	0.3	gut	div	0.2	-1	500	0.005	randomsex	0	10	constant	constant	10000	50	0.947964403559644	0.0484889511048895	0.00354744525547445	0.00082675953414718	0.000782859434917801	6.90353174842957e-05
1447	0.1	0.3	gut	div	0.2	-1	500	0.005	randomsex	0	10	constant	constant	10000	50	0.0594542545745425	0.0671648835116488	0.873380661933807	0.220356584186629	0.00125564633770641	0.220382713533552
1448	0.2	0.3	gut	div	0.2	-1	500	0.005	randomsex	0	10	constant	constant	10000	50	0.00295310468953105	0.0374638536146385	0.959582841715828	3.43512213925521e-05	0.000466687352378122	0.000491559787730915
1449	0.3	0.3	gut	div	0.2	-1	500	0.005	randomsex	0	10	constant	constant	10000	50	0.00275452454754525	0.0282655734426557	0.968979302069793	2.59919612294192e-05	0.000355278304143404	0.00036963878812037
1450	0.4	0.3	gut	div	0.2	-1	500	0.005	randomsex	0	10	constant	constant	10000	50	0.00268133186681332	0.0236786321367863	0.973641235876412	2.35558680090032e-05	0.00024887369649636	0.00026148855320547
1451	0	0.4	gut	div	0.2	-1	500	0.005	randomsex	0	10	constant	constant	10000	50	0.952081191880812	0.0444831516848315	0.00343465653434657	0.000654376293770733	0.000619913765725219	6.27502691607927e-05
1452	0.1	0.4	gut	div	0.2	-1	500	0.005	randomsex	0	10	constant	constant	10000	50	0.451652634736526	0.0687191280871913	0.479627437256274	0.467607082178621	0.00936666298528369	0.458327259119717
1453	0.2	0.4	gut	div	0.2	-1	500	0.005	randomsex	0	10	constant	constant	10000	50	0.00305949405059494	0.0417000299970003	0.955240475952405	3.90241889921846e-05	0.000612872014490695	0.000642254805355186
1454	0.3	0.4	gut	div	0.2	-1	500	0.005	randomsex	0	10	constant	constant	10000	50	0.00281051894810519	0.0310622937706229	0.966127587241276	2.71771916763303e-05	0.000425180940688475	0.000441187353534261
1455	0.4	0.4	gut	div	0.2	-1	500	0.005	randomsex	0	10	constant	constant	10000	50	0.00271092890710929	0.0257246275372463	0.971564843515648	2.6408253773923e-05	0.000304381828788786	0.000319367752667546
1456	0	0.5	gut	div	0.2	-1	500	0.005	randomsex	0	10	constant	constant	10000	50	0.954345565443456	0.0422735726427357	0.00338026197380262	0.000619467852108414	0.000589177156803821	5.86976310703272e-05
1457	0.1	0.5	gut	div	0.2	-1	500	0.005	randomsex	0	10	constant	constant	10000	50	0.783051494850515	0.0603989601039896	0.156547945205479	0.350552626952712	0.0134382336035583	0.337163851963154
1458	0.2	0.5	gut	div	0.2	-1	500	0.005	randomsex	0	10	constant	constant	10000	50	0.00317808219178082	0.0457638236176382	0.951057894210579	3.82066543910216e-05	0.000694243287217122	0.000725241061854949
1459	0.3	0.5	gut	div	0.2	-1	500	0.005	randomsex	0	10	constant	constant	10000	50	0.00287011298870113	0.0336658334166583	0.963463653634637	2.90536399964322e-05	0.000439270690640537	0.000456361058309435
1460	0.4	0.5	gut	div	0.2	-1	500	0.005	randomsex	0	10	constant	constant	10000	50	0.00274512548745125	0.0277492250774923	0.969503449655035	2.50799821718458e-05	0.000329827716324336	0.0003414182521827
1461	0	0.6	gut	div	0.2	-1	500	0.005	randomsex	0	10	constant	constant	10000	50	0.955937406259374	0.0407315268473153	0.00333126687331267	0.000572996719676042	0.000539826887073644	5.58571609461173e-05
1462	0.1	0.6	gut	div	0.2	-1	500	0.005	randomsex	0	10	constant	constant	10000	50	0.938611738826117	0.0515258474152585	0.00986381361863814	0.0522479195688944	0.00365122301980769	0.0486622738383917
1463	0.2	0.6	gut	div	0.2	-1	500	0.005	randomsex	0	10	constant	constant	10000	50	0.00332446755324468	0.0500689931006899	0.946605939406059	4.89947913052989e-05	0.000759469371598273	0.000798097178831962
1464	0.3	0.6	gut	div	0.2	-1	500	0.005	randomsex	0	10	constant	constant	10000	50	0.00293490650934907	0.0364421557844216	0.960622337766223	3.87775611032203e-05	0.000548539640350225	0.000575552301418186
1465	0.4	0.6	gut	div	0.2	-1	500	0.005	randomsex	0	10	constant	constant	10000	50	0.00278672132786721	0.0297978202179782	0.967413858614139	2.54826425236336e-05	0.00041982735720977	0.000434081323745785
1466	0	0.7	gut	div	0.2	-1	500	0.005	randomsex	0	10	constant	constant	10000	50	0.957140485951405	0.0395500449955005	0.00331006899310069	0.000599911018298803	0.000573814810674375	5.98578327357348e-05
1467	0.1	0.7	gut	div	0.2	-1	500	0.005	randomsex	0	10	constant	constant	10000	50	0.946946305369463	0.0488929107089291	0.00416078392160784	0.000802870709584692	0.000650814013331011	0.000289935406921422
1468	0.2	0.7	gut	div	0.2	-1	500	0.005	randomsex	0	10	constant	constant	10000	50	0.0034996500349965	0.0546007399260074	0.941899610038996	5.35547683905202e-05	0.000860032358363075	0.000900112861471551
1469	0.3	0.7	gut	div	0.2	-1	500	0.005	randomsex	0	10	constant	constant	10000	50	0.003001899810019	0.0391414858514149	0.957857614238576	3.4096266013907e-05	0.00054757082465909	0.000571971303960768
1470	0.4	0.7	gut	div	0.2	-1	500	0.005	randomsex	0	10	constant	constant	10000	50	0.00282871712828717	0.0318206179382062	0.965348665133487	3.06629416039022e-05	0.000381851798448896	0.000399309236567351
1471	0	0.8	gut	div	0.2	-1	500	0.005	randomsex	0	10	constant	constant	10000	50	0.9579600039996	0.0387517248275173	0.00328947105289471	0.000565959394126334	0.000530481882924932	5.81472400347774e-05
1472	0.1	0.8	gut	div	0.2	-1	500	0.005	randomsex	0	10	constant	constant	10000	50	0.948432556744326	0.0474548545145485	0.00411158884111589	0.00119784702821333	0.000651217869971221	0.000937123315669823
1473	0.2	0.8	gut	div	0.2	-1	500	0.005	randomsex	0	10	constant	constant	10000	50	0.0037046295370463	0.0592100789921008	0.937086491350865	7.03384340169008e-05	0.000928605587852112	0.000980635510583292
1474	0.3	0.8	gut	div	0.2	-1	500	0.005	randomsex	0	10	constant	constant	10000	50	0.00308729127087291	0.0419234076592341	0.954989301069893	3.83227810986195e-05	0.000609617078844105	0.0006397978739898
1475	0.4	0.8	gut	div	0.2	-1	500	0.005	randomsex	0	10	constant	constant	10000	50	0.00287671232876712	0.0338444155584442	0.963278672132787	3.05309154078737e-05	0.000474712606371352	0.000494693602416118
1476	0	0.9	gut	div	0.2	-1	500	0.005	randomsex	0	10	constant	constant	10000	50	0.958559744025597	0.0381651834816518	0.00327607239276072	0.00060081187781107	0.00057307426383784	5.95804955665585e-05
1477	0.1	0.9	gut	div	0.2	-1	500	0.005	randomsex	0	10	constant	constant	10000	50	0.949961203879612	0.0461101889811019	0.00393000699930007	0.000782637521191562	0.000687239713987055	0.000202977040189657
1478	0.2	0.9	gut	div	0.2	-1	500	0.005	randomsex	0	10	constant	constant	10000	50	0.00397260273972603	0.0644691530846915	0.931556644335567	8.47192559961844e-05	0.00103679371286201	0.0011122781197665
1479	0.3	0.9	gut	div	0.2	-1	500	0.005	randomsex	0	10	constant	constant	10000	50	0.00317348265173483	0.0448035196480352	0.95202399760024	4.35447586325027e-05	0.000697765259405717	0.000731831320215378
1480	0.4	0.9	gut	div	0.2	-1	500	0.005	randomsex	0	10	constant	constant	10000	50	0.00292750724927507	0.035964803519648	0.961109089091091	2.85508334929648e-05	0.000466275149801928	0.000484572565145054
1481	0	1	gut	div	0.2	-1	500	0.005	randomsex	0	10	constant	constant	10000	50	0.959126287371263	0.0376154384561544	0.00325967403259674	0.000603437172868534	0.000573071056537362	5.39305959374655e-05
1482	0.1	1	gut	div	0.2	-1	500	0.005	randomsex	0	10	constant	constant	10000	50	0.950895310468953	0.0452182781721828	0.00388661133886611	0.000794119148607227	0.000721861356791951	0.000136859771765161
1483	0.2	1	gut	div	0.2	-1	500	0.005	randomsex	0	10	constant	constant	10000	50	0.0136488351164884	0.0699364063593641	0.916414758524148	0.0934846317889953	0.00192726135433529	0.0919307889199065
1484	0.3	1	gut	div	0.2	-1	500	0.005	randomsex	0	10	constant	constant	10000	50	0.00328887111288871	0.0479176082391761	0.948795720427957	4.23907291819742e-05	0.00061702352824193	0.000651809845769056
1485	0.4	1	gut	div	0.2	-1	500	0.005	randomsex	0	10	constant	constant	10000	50	0.00298230176982302	0.0380791920807919	0.958939106089391	3.64729952891943e-05	0.000542944301099819	0.000569850857898453
1486	0	0	gut	div	0.2	-1	500	0.005	randomsex	0	50	constant	constant	10000	50	0.266480351964804	0.467756224377562	0.26576402359764	0.0225544228673323	0.0047229551323898	0.0227475906338118
1487	0.1	0	gut	div	0.2	-1	500	0.005	randomsex	0	50	constant	constant	10000	50	0.00304149585041496	0.0396874312568743	0.957271072892711	4.566398034495e-05	0.000570671724404919	0.000598215274819581
1488	0.2	0	gut	div	0.2	-1	500	0.005	randomsex	0	50	constant	constant	10000	50	0.00272292770722928	0.024964703529647	0.972311568843116	2.80980187563104e-05	0.000287707359786556	0.000303089096172562
1489	0.3	0	gut	div	0.2	-1	500	0.005	randomsex	0	50	constant	constant	10000	50	0.00264493550644936	0.0200537946205379	0.977300869913009	2.89338191703639e-05	0.000236624565591706	0.000251696257288385
1490	0.4	0	gut	div	0.2	-1	500	0.005	randomsex	0	50	constant	constant	10000	50	0.00261413858614139	0.0175684431556844	0.979816618338166	2.41318911610127e-05	0.000216180588080246	0.000231543403493616
1491	0	0.1	gut	div	0.2	-1	500	0.005	randomsex	0	50	constant	constant	10000	50	0.862544545545445	0.12556204379562	0.0118946105389461	0.00360761068274803	0.0030463876958481	0.000693207454336991
1492	0.1	0.1	gut	div	0.2	-1	500	0.005	randomsex	0	50	constant	constant	10000	50	0.00332906709329067	0.0497154284571543	0.946955904409559	4.78548577906334e-05	0.000739693834755366	0.000770096550739795
1493	0.2	0.1	gut	div	0.2	-1	500	0.005	randomsex	0	50	constant	constant	10000	50	0.0027975202479752	0.0295848415158484	0.967616838316168	3.12527428616222e-05	0.000384058541083074	0.000402285133562781
1494	0.3	0.1	gut	div	0.2	-1	500	0.005	randomsex	0	50	constant	constant	10000	50	0.00267893210678932	0.022990300969903	0.97433096690331	2.30777023832879e-05	0.000280673146998975	0.000294529693738192
1495	0.4	0.1	gut	div	0.2	-1	500	0.005	randomsex	0	50	constant	constant	10000	50	0.00263973602639736	0.0197000299970003	0.977658834116588	2.46158366122053e-05	0.000213775467399791	0.000225106947011909
1496	0	0.2	gut	div	0.2	-1	500	0.005	randomsex	0	50	constant	constant	10000	50	0.883063493650635	0.106528547145285	0.0104079592040796	0.00272397131406254	0.002301826728049	0.000554961111157022
1497	0.1	0.2	gut	div	0.2	-1	500	0.005	randomsex	0	50	constant	constant	10000	50	0.00391400859914009	0.0629347065293471	0.933151884811519	9.53401149420051e-05	0.00133103293830392	0.00141298796034139
1498	0.2	0.2	gut	div	0.2	-1	500	0.005	randomsex	0	50	constant	constant	10000	50	0.00290830916908309	0.0347245275472453	0.96236696330367	3.39014082442915e-05	0.000448044292050321	0.000468457932488387
1499	0.3	0.2	gut	div	0.2	-1	500	0.005	randomsex	0	50	constant	constant	10000	50	0.00272372762723728	0.0260843915608439	0.971192280771923	2.60509527958776e-05	0.000347358151535492	0.00036266354273742
1500	0.4	0.2	gut	div	0.2	-1	500	0.005	randomsex	0	50	constant	constant	10000	50	0.00266173382661734	0.021994800519948	0.975343665633437	2.70400978293966e-05	0.00026276949196959	0.00027881271980341
1501	0	0.3	gut	div	0.2	-1	500	0.005	randomsex	0	50	constant	constant	10000	50	0.888927707229277	0.100990900909909	0.0100817918208179	0.00265361771665124	0.00222313646136617	0.000528425208589166
1502	0.1	0.3	gut	div	0.2	-1	500	0.005	randomsex	0	50	constant	constant	10000	50	0.0234012598740126	0.0903209679032097	0.886276772322768	0.0838831922833566	0.0116093287513316	0.095038822363209
1503	0.2	0.3	gut	div	0.2	-1	500	0.005	randomsex	0	50	constant	constant	10000	50	0.00308329167083292	0.0408459154084592	0.956070392960704	3.42717515813105e-05	0.000579921108871	0.00060485874239287
1504	0.3	0.3	gut	div	0.2	-1	500	0.005	randomsex	0	50	constant	constant	10000	50	0.0027985201479852	0.0296988301169883	0.967502849715029	3.04573939133515e-05	0.000394008178732484	0.00041193095463427
1505	0.4	0.3	gut	div	0.2	-1	500	0.005	randomsex	0	50	constant	constant	10000	50	0.0027031296870313	0.0244709529047095	0.972825117488251	2.49507946168223e-05	0.000302471843967904	0.000314354674694261
1506	0	0.4	gut	div	0.2	-1	500	0.005	randomsex	0	50	constant	constant	10000	50	0.892808319168083	0.0973830616938306	0.00980741925807419	0.00270073203039414	0.00227177282271773	0.000520415347482377
1507	0.1	0.4	gut	div	0.2	-1	500	0.005	randomsex	0	50	constant	constant	10000	50	0.677110688931107	0.169660633936606	0.153229077092291	0.0683648637068608	0.00580699379041835	0.0702234972228563
1508	0.2	0.4	gut	div	0.2	-1	500	0.005	randomsex	0	50	constant	constant	10000	50	0.00338066193380662	0.0483847615238476	0.948234576542346	5.5143503242142e-05	0.000870085295318296	0.000917768955041708
1509	0.3	0.4	gut	div	0.2	-1	500	0.005	randomsex	0	50	constant	constant	10000	50	0.00288871112888711	0.0336862313768623	0.963423657634237	2.8477164767915e-05	0.000525631061070329	0.000545154183386553
1510	0.4	0.4	gut	div	0.2	-1	500	0.005	randomsex	0	50	constant	constant	10000	50	0.00275052494750525	0.0272010798920108	0.970047195280472	2.59608591945512e-05	0.000345893469969131	0.000363129286385573
1511	0	0.5	gut	div	0.2	-1	500	0.005	randomsex	0	50	constant	constant	10000	50	0.894975302469753	0.0953044695530447	0.00972122787721228	0.00253192217311741	0.00210622684087347	0.000539237755329119
1512	0.1	0.5	gut	div	0.2	-1	500	0.005	randomsex	0	50	constant	constant	10000	50	0.777253474652535	0.162477152284772	0.0602685731426857	0.0108737366030877	0.0045556956105204	0.00827214880113831
1513	0.2	0.5	gut	div	0.2	-1	500	0.005	randomsex	0	50	constant	constant	10000	50	0.00407799220077992	0.0592336766323368	0.936688331166883	0.000278128890275127	0.0016820837214991	0.00187692270255031
1514	0.3	0.5	gut	div	0.2	-1	500	0.005	randomsex	0	50	constant	constant	10000	50	0.00302889711028897	0.0381941805819418	0.958779522047795	3.78604050864251e-05	0.000613248951351313	0.000641517574222294
1515	0.4	0.5	gut	div	0.2	-1	500	0.005	randomsex	0	50	constant	constant	10000	50	0.00281011898810119	0.0301717828217178	0.967018898110189	2.9330400293304e-05	0.000475288567016949	0.000496211795756489
1516	0	0.6	gut	div	0.2	-1	500	0.005	randomsex	0	50	constant	constant	10000	50	0.896596140385961	0.0938836116388361	0.00952004799520048	0.00269457304666697	0.00229252679693184	0.00051801277876105
1517	0.1	0.6	gut	div	0.2	-1	500	0.005	randomsex	0	50	constant	constant	10000	50	0.792531146885311	0.155771622837716	0.0516962303769623	0.00914623903395127	0.0045113905373719	0.00514302239320417
1518	0.2	0.6	gut	div	0.2	-1	500	0.005	randomsex	0	50	constant	constant	10000	50	0.012952904709529	0.0820979902009799	0.904949705029497	0.00473179839975373	0.00337177027180428	0.00721053585642819
1519	0.3	0.6	gut	div	0.2	-1	500	0.005	randomsex	0	50	constant	constant	10000	50	0.00323287671232877	0.0435602439756024	0.953207479252075	4.54089355026015e-05	0.000800782360928491	0.000837965983750882
1520	0.4	0.6	gut	div	0.2	-1	500	0.005	randomsex	0	50	constant	constant	10000	50	0.0028959104089591	0.0333726627337266	0.96373202679732	3.3474521010029e-05	0.000506448530014454	0.000529304827903389
1521	0	0.7	gut	div	0.2	-1	500	0.005	randomsex	0	50	constant	constant	10000	50	0.897085491450855	0.0933426657334267	0.00957264273572643	0.00249014808954483	0.00217843339357793	0.000420057838048443
1522	0.1	0.7	gut	div	0.2	-1	500	0.005	randomsex	0	50	constant	constant	10000	50	0.801135086491351	0.150818718128187	0.048047595240476	0.00807306531765021	0.00392893911809813	0.00466750690178495
1523	0.2	0.7	gut	div	0.2	-1	500	0.005	randomsex	0	50	constant	constant	10000	50	0.093021897810219	0.131961803819618	0.775014498550145	0.0213949399479866	0.00694442978233628	0.0273487770373697
1524	0.3	0.7	gut	div	0.2	-1	500	0.005	randomsex	0	50	constant	constant	10000	50	0.00362783721627837	0.0507713228677132	0.945601639836016	0.000243320956112172	0.000960730086653377	0.00107320039657541
1525	0.4	0.7	gut	div	0.2	-1	500	0.005	randomsex	0	50	constant	constant	10000	50	0.00301889811018898	0.0371034896510349	0.959878412158784	4.38429173194945e-05	0.000669487523952546	0.000704564014351831
1526	0	0.8	gut	div	0.2	-1	500	0.005	randomsex	0	50	constant	constant	10000	50	0.898194580541946	0.0923575642435756	0.00944885511448855	0.00212361604745073	0.00181118639868738	0.000424350131492263
1527	0.1	0.8	gut	div	0.2	-1	500	0.005	randomsex	0	50	constant	constant	10000	50	0.806145785421458	0.148120587941206	0.0457340265973403	0.00689274538856961	0.00346041449270323	0.00377823317154657
1528	0.2	0.8	gut	div	0.2	-1	500	0.005	randomsex	0	50	constant	constant	10000	50	0.283018898110189	0.182055794420558	0.534925507449255	0.0278601149258912	0.00517113951842741	0.031331282633182
1529	0.3	0.8	gut	div	0.2	-1	500	0.005	randomsex	0	50	constant	constant	10000	50	0.00592540745925407	0.0624681531846815	0.931606639336066	0.00161073239865012	0.00203474983895208	0.00325953026862749
1530	0.4	0.8	gut	div	0.2	-1	500	0.005	randomsex	0	50	constant	constant	10000	50	0.00317608239176082	0.0413946605339466	0.955430656934307	4.49763063558733e-05	0.000771115432114946	0.000806947498717063
1531	0	0.9	gut	div	0.2	-1	500	0.005	randomsex	0	50	constant	constant	10000	50	0.898398560143986	0.0920547945205479	0.00954624537546245	0.00246405578630638	0.00209081647505616	0.000484263185532471
1532	0.1	0.9	gut	div	0.2	-1	500	0.005	randomsex	0	50	constant	constant	10000	50	0.810313768623138	0.145796820317968	0.0438880111988801	0.00737264463027541	0.00399603441814404	0.0037924750440243
1533	0.2	0.9	gut	div	0.2	-1	500	0.005	randomsex	0	50	constant	constant	10000	50	0.43238696130387	0.195475652434757	0.37213598640136	0.024288278793087	0.00313543680713267	0.0244157942323961
1534	0.3	0.9	gut	div	0.2	-1	500	0.005	randomsex	0	50	constant	constant	10000	50	0.021978802119788	0.0852852714728527	0.892735526447355	0.00660178404301625	0.00449488654107737	0.0105337171938263
1535	0.4	0.9	gut	div	0.2	-1	500	0.005	randomsex	0	50	constant	constant	10000	50	0.00348005199480052	0.0469181081891811	0.94960203979602	0.000278742586330307	0.00104213510060105	0.00120882013550484
1536	0	1	gut	div	0.2	-1	500	0.005	randomsex	0	50	constant	constant	10000	50	0.898810918908109	0.0917496250374962	0.00944085591440856	0.002362318317803	0.00208420767604379	0.000419732810009835
1537	0.1	1	gut	div	0.2	-1	500	0.005	randomsex	0	50	constant	constant	10000	50	0.812202179782022	0.144609739026097	0.0431870812918708	0.0082605760074732	0.0043095877151668	0.00420826884179807
1538	0.2	1	gut	div	0.2	-1	500	0.005	randomsex	0	50	constant	constant	10000	50	0.501493650634936	0.19158104189581	0.306924907509249	0.0177184798078924	0.00230647191865245	0.0169525789756955
1539	0.3	1	gut	div	0.2	-1	500	0.005	randomsex	0	50	constant	constant	10000	50	0.0772040795920408	0.120502749725028	0.802292370762924	0.0128906008327952	0.00577783318276308	0.018101086507609
1540	0.4	1	gut	div	0.2	-1	500	0.005	randomsex	0	50	constant	constant	10000	50	0.00425677432256774	0.0547625237476252	0.940980701929807	0.000547977642475886	0.00143329288971046	0.00172909182626204
1541	0	0	gut	div	0.2	-1	500	0.005	randomsex	0	100	constant	constant	10000	50	0.265842815718428	0.468475352464754	0.265681831816818	0.0213700872871544	0.00406820860391835	0.0211475312176
1542	0.1	0	gut	div	0.2	-1	500	0.005	randomsex	0	100	constant	constant	10000	50	0.00304529547045295	0.0397392260773923	0.957214478552145	4.11980180264237e-05	0.000567530520529124	0.000585066844644348
1543	0.2	0	gut	div	0.2	-1	500	0.005	randomsex	0	100	constant	constant	10000	50	0.00272532746725327	0.0249293070692931	0.972344165583442	2.85769967577577e-05	0.000352182517436471	0.000366792540912017
1544	0.3	0	gut	div	0.2	-1	500	0.005	randomsex	0	100	constant	constant	10000	50	0.00265173482651735	0.02003699630037	0.977311668833117	2.65120674044442e-05	0.000257646409826788	0.000273334897059628
1545	0.4	0	gut	div	0.2	-1	500	0.005	randomsex	0	100	constant	constant	10000	50	0.00261773822617738	0.0175744425557444	0.979808219178082	2.33526330615395e-05	0.000201843756200825	0.000214420657675435
1546	0	0.1	gut	div	0.2	-1	500	0.005	randomsex	0	100	constant	constant	10000	50	0.810415158484152	0.165161083891611	0.0244231576842316	0.00488260373490402	0.00352722896512385	0.00155734830313647
1547	0.1	0.1	gut	div	0.2	-1	500	0.005	randomsex	0	100	constant	constant	10000	50	0.00334426557344266	0.049979402059794	0.946676932306769	5.2553898393918e-05	0.00076218824388597	0.000791687453333663
1548	0.2	0.1	gut	div	0.2	-1	500	0.005	randomsex	0	100	constant	constant	10000	50	0.0028007199280072	0.0296238376162384	0.967574442555744	2.79039808015387e-05	0.000446999193254759	0.000460628190506192
1549	0.3	0.1	gut	div	0.2	-1	500	0.005	randomsex	0	100	constant	constant	10000	50	0.00267913208679132	0.022967303269673	0.974351564843516	2.53363812175032e-05	0.000269585258324123	0.00028250538024821
1550	0.4	0.1	gut	div	0.2	-1	500	0.005	randomsex	0	100	constant	constant	10000	50	0.00263413658634137	0.0196630336966303	0.97770202979702	2.47924371463013e-05	0.000251248399110353	0.000263707425255474
1551	0	0.2	gut	div	0.2	-1	500	0.005	randomsex	0	100	constant	constant	10000	50	0.82984801519848	0.147784621537846	0.0223675632436756	0.00513274557968331	0.00379463103581058	0.00156840679487626
1552	0.1	0.2	gut	div	0.2	-1	500	0.005	randomsex	0	100	constant	constant	10000	50	0.00407499250074993	0.0652676732326767	0.930656934306569	0.000107066344826113	0.0013882089217665	0.00148611033563948
1553	0.2	0.2	gut	div	0.2	-1	500	0.005	randomsex	0	100	constant	constant	10000	50	0.00291590840915908	0.034958904109589	0.962127387261274	3.12268810152786e-05	0.00047597362277418	0.000498006056064739
1554	0.3	0.2	gut	div	0.2	-1	500	0.005	randomsex	0	100	constant	constant	10000	50	0.00273232676732327	0.0262995700429957	0.970967503249675	2.90779616835595e-05	0.000344339042003993	0.000360534258018367
1555	0.4	0.2	gut	div	0.2	-1	500	0.005	randomsex	0	100	constant	constant	10000	50	0.00266673332666733	0.0220671932806719	0.975266873312669	2.333100023331e-05	0.000265310380769679	0.000275471339186223
1556	0	0.3	gut	div	0.2	-1	500	0.005	randomsex	0	100	constant	constant	10000	50	0.836199780021998	0.142048195180482	0.0217510248975102	0.00497532851805561	0.00371424211931824	0.00147180533297392
1557	0.1	0.3	gut	div	0.2	-1	500	0.005	randomsex	0	100	constant	constant	10000	50	0.0769235076492351	0.124757924207579	0.798319368063194	0.0197520103720111	0.00711990453035214	0.0259625399548411
1558	0.2	0.3	gut	div	0.2	-1	500	0.005	randomsex	0	100	constant	constant	10000	50	0.00310668933106689	0.0414368563143686	0.955454254574543	3.40346026297808e-05	0.000581791015147721	0.000606206280625467
1559	0.3	0.3	gut	div	0.2	-1	500	0.005	randomsex	0	100	constant	constant	10000	50	0.00280531946805319	0.0299466053394661	0.967248475152485	2.62178883418851e-05	0.00044498170693674	0.000462224151922051
1560	0.4	0.3	gut	div	0.2	-1	500	0.005	randomsex	0	100	constant	constant	10000	50	0.0027031296870313	0.0246315368463154	0.972667133286671	2.59040017175021e-05	0.000294355730939464	0.000309763090187361
1561	0	0.4	gut	div	0.2	-1	500	0.005	randomsex	0	100	constant	constant	10000	50	0.839841815818418	0.138838116188381	0.0213192680731927	0.00533604517695917	0.00390704845758285	0.00163852065359487
1562	0.1	0.4	gut	div	0.2	-1	500	0.005	randomsex	0	100	constant	constant	10000	50	0.362561743825617	0.177456454354565	0.459983801619838	0.0195865847877153	0.00296600612817059	0.0206453950581876
1563	0.2	0.4	gut	div	0.2	-1	500	0.005	randomsex	0	100	constant	constant	10000	50	0.00346845315468453	0.05001599840016	0.946514748525147	6.69816168151437e-05	0.000926712964675113	0.000985398125208559
1564	0.3	0.4	gut	div	0.2	-1	500	0.005	randomsex	0	100	constant	constant	10000	50	0.0029047095290471	0.03402199780022	0.963073292670733	3.65526524854481e-05	0.000514581724911648	0.000543235170903219
1565	0.4	0.4	gut	div	0.2	-1	500	0.005	randomsex	0	100	constant	constant	10000	50	0.00275332466753325	0.0273794620537946	0.969867413258674	2.86898605333339e-05	0.000354717479706498	0.000373734879320776
1566	0	0.5	gut	div	0.2	-1	500	0.005	randomsex	0	100	constant	constant	10000	50	0.841556444355564	0.137254274572543	0.0211870812918708	0.00548026843891312	0.00394899605203391	0.00175102978093885
1567	0.1	0.5	gut	div	0.2	-1	500	0.005	randomsex	0	100	constant	constant	10000	50	0.472679532046795	0.163855414458554	0.363464453554645	0.00987349940363142	0.00168566329079815	0.0100039135205134
1568	0.2	0.5	gut	div	0.2	-1	500	0.005	randomsex	0	100	constant	constant	10000	50	0.0114844515548445	0.067970802919708	0.920546545345465	0.00520181502065048	0.0029009674223207	0.00761661838830196
1569	0.3	0.5	gut	div	0.2	-1	500	0.005	randomsex	0	100	constant	constant	10000	50	0.00306989301069893	0.0391932806719328	0.957735626437356	4.13365304085161e-05	0.000691835054628308	0.00072733725584652
1570	0.4	0.5	gut	div	0.2	-1	500	0.005	randomsex	0	100	constant	constant	10000	50	0.00283011698830117	0.0305545445455454	0.966616138386161	2.89142664593224e-05	0.000457830562123081	0.000476408299028405
1571	0	0.6	gut	div	0.2	-1	500	0.005	randomsex	0	100	constant	constant	10000	50	0.841547845215478	0.137095890410959	0.0213572642735726	0.00524450436480631	0.00381421730877112	0.00165884795152174
1572	0.1	0.6	gut	div	0.2	-1	500	0.005	randomsex	0	100	constant	constant	10000	50	0.517909609039096	0.153643635636436	0.328446155384462	0.00797988690381949	0.0013961277778973	0.00822999387772998
1573	0.2	0.6	gut	div	0.2	-1	500	0.005	randomsex	0	100	constant	constant	10000	50	0.127788621137886	0.116032596740326	0.756180381961804	0.0191408246585046	0.00535557889008519	0.0235601581269369
1574	0.3	0.6	gut	div	0.2	-1	500	0.005	randomsex	0	100	constant	constant	10000	50	0.00332326767323268	0.0454290570942906	0.951245275472453	5.32051440142374e-05	0.00084737077708504	0.000892891102498648
1575	0.4	0.6	gut	div	0.2	-1	500	0.005	randomsex	0	100	constant	constant	10000	50	0.00291890810918908	0.03401699830017	0.963065493450655	3.49186437455156e-05	0.000541503498353133	0.000564657424451325
1576	0	0.7	gut	div	0.2	-1	500	0.005	randomsex	0	100	constant	constant	10000	50	0.842925307469253	0.135919608039196	0.0211548845115488	0.00468291948299678	0.0035118741798247	0.00139086048188122
1577	0.1	0.7	gut	div	0.2	-1	500	0.005	randomsex	0	100	constant	constant	10000	50	0.54648895110489	0.147847215278472	0.30566503349665	0.00728661106216896	0.00175082693923754	0.00789678830560252
1578	0.2	0.7	gut	div	0.2	-1	500	0.005	randomsex	0	100	constant	constant	10000	50	0.300494350564944	0.133441855814419	0.566062793720628	0.0192128448345746	0.00238003974910732	0.0199784082085814
1579	0.3	0.7	gut	div	0.2	-1	500	0.005	randomsex	0	100	constant	constant	10000	50	0.00518148185181482	0.0551550844915508	0.939662233776622	0.00215941272115945	0.00189871880991974	0.00359237944900789
1580	0.4	0.7	gut	div	0.2	-1	500	0.005	randomsex	0	100	constant	constant	10000	50	0.00305749425057494	0.0382317768223178	0.958712528747125	4.6696183660452e-05	0.000727400151631535	0.000764662506843857
1581	0	0.8	gut	div	0.2	-1	500	0.005	randomsex	0	100	constant	constant	10000	50	0.843561643835616	0.135265673432657	0.0211708829117088	0.00415006117442528	0.00304226502272832	0.0013178384186079
1582	0.1	0.8	gut	div	0.2	-1	500	0.005	randomsex	0	100	constant	constant	10000	50	0.564355164483552	0.143437256274373	0.292207579242076	0.006726428091001	0.00148525297468885	0.00708453113066926
1583	0.2	0.8	gut	div	0.2	-1	500	0.005	randomsex	0	100	constant	constant	10000	50	0.391289871012899	0.12592300769923	0.482787521247875	0.00977390874605297	0.00140428426776477	0.00916537273099107
1584	0.3	0.8	gut	div	0.2	-1	500	0.005	randomsex	0	100	constant	constant	10000	50	0.0469291070892911	0.0817982201779822	0.871274272572743	0.0120338295516642	0.0041997011248229	0.0154659923664995
1585	0.4	0.8	gut	div	0.2	-1	500	0.005	randomsex	0	100	constant	constant	10000	50	0.00326207379262074	0.0432766723327667	0.953460853914608	5.22783810424594e-05	0.000828133598118749	0.000875289192293077
1586	0	0.9	gut	div	0.2	-1	500	0.005	randomsex	0	100	constant	constant	10000	50	0.844499350064993	0.134438756124388	0.0210632936706329	0.00491173368822995	0.00371995480128753	0.00138974323854764
1587	0.1	0.9	gut	div	0.2	-1	500	0.005	randomsex	0	100	constant	constant	10000	50	0.577660233976602	0.140580741925807	0.281759224077592	0.00752549378185386	0.00139603589404763	0.00810810716565209
1588	0.2	0.9	gut	div	0.2	-1	500	0.005	randomsex	0	100	constant	constant	10000	50	0.436581541845815	0.117862413758624	0.445555244475552	0.00748284703769942	0.00104746018410682	0.00725580863654928
1589	0.3	0.9	gut	div	0.2	-1	500	0.005	randomsex	0	100	constant	constant	10000	50	0.16823397660234	0.110164383561644	0.721601839816018	0.0205617167046548	0.00425163777464704	0.0235597667690103
1590	0.4	0.9	gut	div	0.2	-1	500	0.005	randomsex	0	100	constant	constant	10000	50	0.00411858814118588	0.0501891810818918	0.945691230876912	0.00136241743619077	0.00153364707797691	0.00243760310389855
1591	0	1	gut	div	0.2	-1	500	0.005	randomsex	0	100	constant	constant	10000	50	0.845015498450155	0.134090390960904	0.0208931106889311	0.00450247360635078	0.00339620014625315	0.00131157255405391
1592	0.1	1	gut	div	0.2	-1	500	0.005	randomsex	0	100	constant	constant	10000	50	0.586556144385561	0.137802619738026	0.275641635836416	0.00741399719610725	0.00143235230568657	0.00816091991862933
1593	0.2	1	gut	div	0.2	-1	500	0.005	randomsex	0	100	constant	constant	10000	50	0.463741825817418	0.112483751624838	0.42377602239776	0.00662213349465022	0.00102921037363334	0.00665031085538588
1594	0.3	1	gut	div	0.2	-1	500	0.005	randomsex	0	100	constant	constant	10000	50	0.289162483751625	0.116558144185581	0.594276772322768	0.0162908142943051	0.00187956164031273	0.0166187635992378
1595	0.4	1	gut	div	0.2	-1	500	0.005	randomsex	0	100	constant	constant	10000	50	0.021026497350265	0.0662145785421458	0.912757724227577	0.00842647860356631	0.00387369519505907	0.0116141320146092
1596	0	0	gut	div	0.2	-1	500	0.005	randomsex	0	250	constant	constant	10000	50	0.267303869613039	0.4675200479952	0.265176282371763	0.0208796650182735	0.00395497698472938	0.0208802248297996
1597	0.1	0	gut	div	0.2	-1	500	0.005	randomsex	0	250	constant	constant	10000	50	0.00304049595040496	0.0397126287371263	0.957247075292471	4.58251418616339e-05	0.000600250029565649	0.000632328539337448
1598	0.2	0	gut	div	0.2	-1	500	0.005	randomsex	0	250	constant	constant	10000	50	0.00272492750724927	0.025042095790421	0.97223297670233	2.77944662566246e-05	0.000285017728750094	0.00029878251855398
1599	0.3	0	gut	div	0.2	-1	500	0.005	randomsex	0	250	constant	constant	10000	50	0.00264933506649335	0.020049195080492	0.977299070092991	2.50195085619106e-05	0.000219827736329893	0.000231837450117994
1600	0.4	0	gut	div	0.2	-1	500	0.005	randomsex	0	250	constant	constant	10000	50	0.00261973802619738	0.0175962403759624	0.979785621437856	2.36106810395059e-05	0.000198774468345977	0.00021158892660146
1601	0	0.1	gut	div	0.2	-1	500	0.005	randomsex	0	250	constant	constant	10000	50	0.72406199380062	0.21556304369563	0.0603751624837516	0.00810007213953744	0.0041875803109779	0.00467307292934078
1602	0.1	0.1	gut	div	0.2	-1	500	0.005	randomsex	0	250	constant	constant	10000	50	0.00333886611338866	0.0501655834416558	0.946496750324967	5.50368124551288e-05	0.000849606391523146	0.000890101095565869
1603	0.2	0.1	gut	div	0.2	-1	500	0.005	randomsex	0	250	constant	constant	10000	50	0.0027997200279972	0.0296482351764824	0.967551844815518	2.75580126857668e-05	0.000359855356090968	0.000375714926029282
1604	0.3	0.1	gut	div	0.2	-1	500	0.005	randomsex	0	250	constant	constant	10000	50	0.00268513148685131	0.023021497850215	0.974294370562944	2.92441940607783e-05	0.000316371059890523	0.000332403067863517
1605	0.4	0.1	gut	div	0.2	-1	500	0.005	randomsex	0	250	constant	constant	10000	50	0.00263613638636136	0.0197170282971703	0.977645435456454	2.40144276736685e-05	0.000246246557071865	0.000258434555402343
1606	0	0.2	gut	div	0.2	-1	500	0.005	randomsex	0	250	constant	constant	10000	50	0.742429757024298	0.200817518248175	0.0567525247475252	0.00838958896869304	0.00399679659025343	0.00517181487953587
1607	0.1	0.2	gut	div	0.2	-1	500	0.005	randomsex	0	250	constant	constant	10000	50	0.00457334266573343	0.0665579442055795	0.928866313368663	0.00237101444552171	0.0016014775368452	0.00315015638727958
1608	0.2	0.2	gut	div	0.2	-1	500	0.005	randomsex	0	250	constant	constant	10000	50	0.00291670832916708	0.034991900809919	0.962090790920908	3.36766476906823e-05	0.00047652135672036	0.000497673331214941
1609	0.3	0.2	gut	div	0.2	-1	500	0.005	randomsex	0	250	constant	constant	10000	50	0.00272992700729927	0.0262549745025497	0.971014498550145	2.86356003680723e-05	0.000319415561283864	0.000336018101763462
1610	0.4	0.2	gut	div	0.2	-1	500	0.005	randomsex	0	250	constant	constant	10000	50	0.00266493350664933	0.0220795920407959	0.975257074292571	2.53626749359232e-05	0.000260635023006987	0.000274520551143969
1611	0	0.3	gut	div	0.2	-1	500	0.005	randomsex	0	250	constant	constant	10000	50	0.747753424657534	0.196200379962004	0.056045595440456	0.00828020499708836	0.00405113356430242	0.00478654110158483
1612	0.1	0.3	gut	div	0.2	-1	500	0.005	randomsex	0	250	constant	constant	10000	50	0.257321067893211	0.111791220877912	0.630887911208879	0.0278842346213706	0.00340120115858518	0.0280461565275362
1613	0.2	0.3	gut	div	0.2	-1	500	0.005	randomsex	0	250	constant	constant	10000	50	0.00311948805119488	0.0417828217178282	0.955099690030997	3.85031344917505e-05	0.000641142922979178	0.000664579692287062
1614	0.3	0.3	gut	div	0.2	-1	500	0.005	randomsex	0	250	constant	constant	10000	50	0.00280731926807319	0.030024397560244	0.967167083291671	3.09781607742121e-05	0.000411142493882015	0.000431114081796947
1615	0.4	0.3	gut	div	0.2	-1	500	0.005	randomsex	0	250	constant	constant	10000	50	0.00270812918708129	0.0247049295070493	0.972587141285871	2.38117136279597e-05	0.000307919814054004	0.000315858434654978
1616	0	0.4	gut	div	0.2	-1	500	0.005	randomsex	0	250	constant	constant	10000	50	0.749290470952905	0.194598340165983	0.0561115888411159	0.00820651721069685	0.00407876999124934	0.00478659486082765
1617	0.1	0.4	gut	div	0.2	-1	500	0.005	randomsex	0	250	constant	constant	10000	50	0.439800419958004	0.0911684831516848	0.469031296870313	0.00960131130890249	0.0015213284857356	0.00912800632509319
1618	0.2	0.4	gut	div	0.2	-1	500	0.005	randomsex	0	250	constant	constant	10000	50	0.00353664633536646	0.0512546745325467	0.945207479252075	7.95044525005937e-05	0.00111801973832639	0.00119276365878312
1619	0.3	0.4	gut	div	0.2	-1	500	0.005	randomsex	0	250	constant	constant	10000	50	0.00292010798920108	0.0344567543245675	0.962623737626237	2.78467388336376e-05	0.000503051146589737	0.000518259339917631
1620	0.4	0.4	gut	div	0.2	-1	500	0.005	randomsex	0	250	constant	constant	10000	50	0.00275132486751325	0.0274764523547645	0.969772422757724	3.12895590595445e-05	0.000403488729598118	0.000423692396286111
1621	0	0.5	gut	div	0.2	-1	500	0.005	randomsex	0	250	constant	constant	10000	50	0.749409259074093	0.193974802519748	0.0566169383061694	0.00857954692144185	0.00400922415892641	0.00507586004481505
1622	0.1	0.5	gut	div	0.2	-1	500	0.005	randomsex	0	250	constant	constant	10000	50	0.481113288671133	0.0827075292470753	0.436179582041796	0.00522516868384875	0.00117343392768941	0.00558490367818758
1623	0.2	0.5	gut	div	0.2	-1	500	0.005	randomsex	0	250	constant	constant	10000	50	0.0558656134386561	0.0740869913008699	0.87004699530047	0.0218241111233966	0.00360321375182078	0.0240479668378165
1624	0.3	0.5	gut	div	0.2	-1	500	0.005	randomsex	0	250	constant	constant	10000	50	0.00308149185081492	0.0395484451554845	0.957370462953705	3.90862487557286e-05	0.000652003953773244	0.000680470628464781
1625	0.4	0.5	gut	div	0.2	-1	500	0.005	randomsex	0	250	constant	constant	10000	50	0.00283231676832317	0.0307359264073593	0.966431556844316	3.14794109630258e-05	0.000463112583308276	0.000484751556514178
1626	0	0.6	gut	div	0.2	-1	500	0.005	randomsex	0	250	constant	constant	10000	50	0.752824317568243	0.1916800319968	0.0554966503349665	0.00947857690557547	0.00501562509321446	0.00512639076799599
1627	0.1	0.6	gut	div	0.2	-1	500	0.005	randomsex	0	250	constant	constant	10000	50	0.498892310768923	0.0782113788621138	0.422896110388961	0.00564604796336783	0.00102131664789251	0.00590504295072484
1628	0.2	0.6	gut	div	0.2	-1	500	0.005	randomsex	0	250	constant	constant	10000	50	0.318677132286771	0.0814672532746725	0.599855614438556	0.019600149410817	0.00246334200705104	0.0185125298524466
1629	0.3	0.6	gut	div	0.2	-1	500	0.005	randomsex	0	250	constant	constant	10000	50	0.00336586341365863	0.0464343565643436	0.950198180181982	5.58943933943618e-05	0.000867369197396118	0.000919386262102966
1630	0.4	0.6	gut	div	0.2	-1	500	0.005	randomsex	0	250	constant	constant	10000	50	0.00293210678932107	0.0344425557444256	0.962626537346265	3.38447612588619e-05	0.000589551428110744	0.00061451581135755
1631	0	0.7	gut	div	0.2	-1	500	0.005	randomsex	0	250	constant	constant	10000	50	0.75451294870513	0.19033696630337	0.0551498850114989	0.00832661455915865	0.00429040968470009	0.00487443942316
1632	0.1	0.7	gut	div	0.2	-1	500	0.005	randomsex	0	250	constant	constant	10000	50	0.510065193480652	0.0752712728727127	0.414662333766623	0.00432389082648846	0.00108946633898445	0.00475272307249707
1633	0.2	0.7	gut	div	0.2	-1	500	0.005	randomsex	0	250	constant	constant	10000	50	0.416502549745025	0.0686309369063094	0.514865313468653	0.00998974878330657	0.00133175360054786	0.0090013876602416
1634	0.3	0.7	gut	div	0.2	-1	500	0.005	randomsex	0	250	constant	constant	10000	50	0.0184215578442156	0.0589321067893211	0.922646935306469	0.0139890867631413	0.00256246878635446	0.015647676068532
1635	0.4	0.7	gut	div	0.2	-1	500	0.005	randomsex	0	250	constant	constant	10000	50	0.00308589141085891	0.0388965103489651	0.95801699830017	4.06665739830073e-05	0.00067684736148308	0.000708517273570503
1636	0	0.8	gut	div	0.2	-1	500	0.005	randomsex	0	250	constant	constant	10000	50	0.75208899110089	0.191815218478152	0.0560955904409559	0.00883350642952178	0.00450349546708918	0.0049653413629564
1637	0.1	0.8	gut	div	0.2	-1	500	0.005	randomsex	0	250	constant	constant	10000	50	0.516924507549245	0.0732456754324567	0.409830616938306	0.00487374144960374	0.00102278480218801	0.00529741968410316
1638	0.2	0.8	gut	div	0.2	-1	500	0.005	randomsex	0	250	constant	constant	10000	50	0.450529747025297	0.0626257374262574	0.486843515648435	0.00612884347924023	0.000910395565828614	0.00570128630838008
1639	0.3	0.8	gut	div	0.2	-1	500	0.005	randomsex	0	250	constant	constant	10000	50	0.184082391760824	0.0762843715628437	0.739633636636336	0.0304802103641457	0.0026041988485254	0.0307172774364126
1640	0.4	0.8	gut	div	0.2	-1	500	0.005	randomsex	0	250	constant	constant	10000	50	0.00331626837316268	0.0444275572442756	0.952255774422558	5.40095614303676e-05	0.000893718733534586	0.000941060890323742
1641	0	0.9	gut	div	0.2	-1	500	0.005	randomsex	0	250	constant	constant	10000	50	0.75381601839816	0.190509749025097	0.0556738326167383	0.0090419867554431	0.00437912280550931	0.00527228043452728
1642	0.1	0.9	gut	div	0.2	-1	500	0.005	randomsex	0	250	constant	constant	10000	50	0.523130486951305	0.0718650134986501	0.405006499350065	0.00410701939238957	0.00082685712742087	0.00446389798615075
1643	0.2	0.9	gut	div	0.2	-1	500	0.005	randomsex	0	250	constant	constant	10000	50	0.467458654134587	0.0590744925507449	0.473466253374663	0.00477993816236333	0.000698586745463031	0.00466419105313564
1644	0.3	0.9	gut	div	0.2	-1	500	0.005	randomsex	0	250	constant	constant	10000	50	0.344919508049195	0.0682395760423957	0.586840515948405	0.020119824690934	0.00203377442405143	0.018353202613106
1645	0.4	0.9	gut	div	0.2	-1	500	0.005	randomsex	0	250	constant	constant	10000	50	0.0113428657134287	0.0530774922507749	0.935578842115788	0.00998222042453915	0.00160382964194244	0.0107144058127974
1646	0	1	gut	div	0.2	-1	500	0.005	randomsex	0	250	constant	constant	10000	50	0.752724327567243	0.191079292070793	0.0561975802419758	0.0101399249316216	0.00490942537265816	0.00598273866881794
1647	0.1	1	gut	div	0.2	-1	500	0.005	randomsex	0	250	constant	constant	10000	50	0.527095690430957	0.0706661333866613	0.402238576142386	0.00395601250344628	0.000909903881392284	0.00451456485387587
1648	0.2	1	gut	div	0.2	-1	500	0.005	randomsex	0	250	constant	constant	10000	50	0.478902109789021	0.0567243275672433	0.46437496250375	0.00476584847178236	0.000615523904346041	0.00470990033505351
1649	0.3	1	gut	div	0.2	-1	500	0.005	randomsex	0	250	constant	constant	10000	50	0.409079692030797	0.0595410458954105	0.531379262073793	0.0110686194237615	0.00133044706725325	0.00997410524407003
1650	0.4	1	gut	div	0.2	-1	500	0.005	randomsex	0	250	constant	constant	10000	50	0.0932106789321068	0.0675264473552645	0.839261273872613	0.030881141982841	0.00294565107545878	0.0316818777857313
1651	0	0	gut	div	0.2	-1	500	0.005	randomsex	0	500	constant	constant	10000	50	0.266419158084192	0.46773102689731	0.265849615038496	0.0187190516874753	0.00484101320026056	0.0182102104544558
1652	0.1	0	gut	div	0.2	-1	500	0.005	randomsex	0	500	constant	constant	10000	50	0.00304929507049295	0.0397510248975102	0.957198880111989	4.36175213671038e-05	0.000554531480223714	0.000585076234693768
1653	0.2	0	gut	div	0.2	-1	500	0.005	randomsex	0	500	constant	constant	10000	50	0.00272512748725127	0.024982301769823	0.972293370662934	3.00615708044999e-05	0.000317027001993777	0.000331774908698425
1654	0.3	0	gut	div	0.2	-1	500	0.005	randomsex	0	500	constant	constant	10000	50	0.00265093490650935	0.0200705929407059	0.977281271872813	2.67124362743477e-05	0.00024333025301214	0.000257724792089242
1655	0.4	0	gut	div	0.2	-1	500	0.005	randomsex	0	500	constant	constant	10000	50	0.00261293870612939	0.0175490450954905	0.979839216078392	2.65455672445202e-05	0.000208454524310953	0.000222579801236947
1656	0	0.1	gut	div	0.2	-1	500	0.005	randomsex	0	500	constant	constant	10000	50	0.672802519748025	0.235515048495151	0.0916826317368263	0.0122701062568566	0.00396603553109736	0.00963083278648352
1657	0.1	0.1	gut	div	0.2	-1	500	0.005	randomsex	0	500	constant	constant	10000	50	0.00334246575342466	0.0501473852614739	0.946511348865114	5.07683354403952e-05	0.000813047233825118	0.000850238740965217
1658	0.2	0.1	gut	div	0.2	-1	500	0.005	randomsex	0	500	constant	constant	10000	50	0.0027975202479752	0.0296934306569343	0.967508449155084	2.6648088018513e-05	0.000361189404504224	0.000374728393463143
1659	0.3	0.1	gut	div	0.2	-1	500	0.005	randomsex	0	500	constant	constant	10000	50	0.00268293170682932	0.022963503649635	0.97435196480352	2.8807891606952e-05	0.000300263365552313	0.000317387844605084
1660	0.4	0.1	gut	div	0.2	-1	500	0.005	randomsex	0	500	constant	constant	10000	50	0.00263573642635736	0.0197326267373263	0.977631236876312	2.47793987877101e-05	0.000224150227682299	0.000233930327677847
1661	0	0.2	gut	div	0.2	-1	500	0.005	randomsex	0	500	constant	constant	10000	50	0.684773522647735	0.225255874412559	0.089971402859714	0.0117746136613422	0.00418244113263568	0.00924432965065573
1662	0.1	0.2	gut	div	0.2	-1	500	0.005	randomsex	0	500	constant	constant	10000	50	0.00507469253074693	0.067027497250275	0.92789901009899	0.00525808261848553	0.00149526648587269	0.00574993633716606
1663	0.2	0.2	gut	div	0.2	-1	500	0.005	randomsex	0	500	constant	constant	10000	50	0.00292290770922908	0.0351706829317068	0.961907809219078	3.16157817273455e-05	0.00050371560745745	0.000522938329332717
1664	0.3	0.2	gut	div	0.2	-1	500	0.005	randomsex	0	500	constant	constant	10000	50	0.00273752624737526	0.0263505649435056	0.970912708729127	2.84089933116506e-05	0.000355074036087957	0.000371239624895319
1665	0.4	0.2	gut	div	0.2	-1	500	0.005	randomsex	0	500	constant	constant	10000	50	0.00266273372662734	0.0220551944805519	0.975282471752825	2.73187733239673e-05	0.000275193677255476	0.000294129205734892
1666	0	0.3	gut	div	0.2	-1	500	0.005	randomsex	0	500	constant	constant	10000	50	0.687276272372763	0.221817818218178	0.0909055094490551	0.0110278205790436	0.00381824979835691	0.00914370279342451
1667	0.1	0.3	gut	div	0.2	-1	500	0.005	randomsex	0	500	constant	constant	10000	50	0.365459854014599	0.0763345665433457	0.558205179482052	0.0290045111242597	0.00335755426870159	0.0262423099218471
1668	0.2	0.3	gut	div	0.2	-1	500	0.005	randomsex	0	500	constant	constant	10000	50	0.00312928707129287	0.0419428057194281	0.954927107289271	4.35248087652109e-05	0.000633301102937936	0.000667760425946939
1669	0.3	0.3	gut	div	0.2	-1	500	0.005	randomsex	0	500	constant	constant	10000	50	0.00280991900809919	0.0300965903409659	0.967093890610939	2.90557255102106e-05	0.000445575926857498	0.000466069561856142
1670	0.4	0.3	gut	div	0.2	-1	500	0.005	randomsex	0	500	constant	constant	10000	50	0.00270772922707729	0.0247143285671433	0.972578542145785	3.0348441581415e-05	0.000278158518039055	0.000292867013077714
1671	0	0.4	gut	div	0.2	-1	500	0.005	randomsex	0	500	constant	constant	10000	50	0.690457754224578	0.21988201179882	0.0896608339166083	0.0124199403762018	0.0041736933143951	0.00961850599204976
1672	0.1	0.4	gut	div	0.2	-1	500	0.005	randomsex	0	500	constant	constant	10000	50	0.462227777222278	0.0604209579042096	0.477353064693531	0.00694189374832731	0.00100538492142312	0.00670220473635412
1673	0.2	0.4	gut	div	0.2	-1	500	0.005	randomsex	0	500	constant	constant	10000	50	0.00354864513548645	0.0515876412358764	0.944864113588641	7.32088389485223e-05	0.00112221767805684	0.00118860001578721
1674	0.3	0.4	gut	div	0.2	-1	500	0.005	randomsex	0	500	constant	constant	10000	50	0.00292170782921708	0.0345061493850615	0.962572142785721	3.44035121996583e-05	0.000544979872164304	0.000571371552599419
1675	0.4	0.4	gut	div	0.2	-1	500	0.005	randomsex	0	500	constant	constant	10000	50	0.00276072392760724	0.0275736426357364	0.969666833316668	2.74662441569262e-05	0.000320162116820581	0.000336564836463883
1676	0	0.5	gut	div	0.2	-1	500	0.005	randomsex	0	500	constant	constant	10000	50	0.690668933106689	0.219268273172683	0.0900635936406359	0.0128991554608388	0.00424069022614163	0.0099061848874287
1677	0.1	0.5	gut	div	0.2	-1	500	0.005	randomsex	0	500	constant	constant	10000	50	0.483668233176682	0.0554452554744526	0.460884511548845	0.0043926057982477	0.000738477395840669	0.00453428739999965
1678	0.2	0.5	gut	div	0.2	-1	500	0.005	randomsex	0	500	constant	constant	10000	50	0.115397660233977	0.0684209579042096	0.816181381861814	0.0407164039794554	0.00294561634514917	0.0401981765518132
1679	0.3	0.5	gut	div	0.2	-1	500	0.005	randomsex	0	500	constant	constant	10000	50	0.00308889111088891	0.0397088291170883	0.957204079592041	3.8390184085468e-05	0.000684140308332143	0.000713556422727237
1680	0.4	0.5	gut	div	0.2	-1	500	0.005	randomsex	0	500	constant	constant	10000	50	0.00283191680831917	0.0308569143085691	0.966310568943106	2.81231669030756e-05	0.000407474512224642	0.000426448985864686
1681	0	0.6	gut	div	0.2	-1	500	0.005	randomsex	0	500	constant	constant	10000	50	0.690339366063394	0.219013698630137	0.0906473352664734	0.0106528692279156	0.00373643272829446	0.00824154697614731
1682	0.1	0.6	gut	div	0.2	-1	500	0.005	randomsex	0	500	constant	constant	10000	50	0.493134286571343	0.0526803319668033	0.454184581541846	0.00312489086429716	0.000808169969166223	0.0033959584482085
1683	0.2	0.6	gut	div	0.2	-1	500	0.005	randomsex	0	500	constant	constant	10000	50	0.397441855814419	0.0529265073492651	0.549630836916308	0.0176935836080556	0.00199334194410479	0.0159058333349875
1684	0.3	0.6	gut	div	0.2	-1	500	0.005	randomsex	0	500	constant	constant	10000	50	0.00338966103389661	0.0467599240075992	0.949851614838516	8.1418530867239e-05	0.00107729976447071	0.00114366301897494
1685	0.4	0.6	gut	div	0.2	-1	500	0.005	randomsex	0	500	constant	constant	10000	50	0.00294310568943106	0.0345985401459854	0.962457554244576	3.45856154417309e-05	0.000587554117906084	0.000614901397793595
1686	0	0.7	gut	div	0.2	-1	500	0.005	randomsex	0	500	constant	constant	10000	50	0.691955604439556	0.21783101689831	0.0902131786821318	0.0117867110638733	0.00381417604643554	0.00911686089987052
1687	0.1	0.7	gut	div	0.2	-1	500	0.005	randomsex	0	500	constant	constant	10000	50	0.499375662433757	0.0510860913908609	0.449538246175382	0.00286242855257931	0.000688905284707012	0.00303717625861441
1688	0.2	0.7	gut	div	0.2	-1	500	0.005	randomsex	0	500	constant	constant	10000	50	0.451747425257474	0.0448541145885411	0.503396860313969	0.00730139776649807	0.000853736716471354	0.00660496399407013
1689	0.3	0.7	gut	div	0.2	-1	500	0.005	randomsex	0	500	constant	constant	10000	50	0.0392122787721228	0.0581799820017998	0.902606939306069	0.0300692554973596	0.0021086627284179	0.0303188264890128
1690	0.4	0.7	gut	div	0.2	-1	500	0.005	randomsex	0	500	constant	constant	10000	50	0.00308689131086891	0.0390556944305569	0.957855414458554	4.43558888445367e-05	0.000732344816920786	0.000769392614352869
1691	0	0.8	gut	div	0.2	-1	500	0.005	randomsex	0	500	constant	constant	10000	50	0.693762423757624	0.216590140985901	0.0896468353164684	0.0127529284807706	0.00440874155080373	0.00977611798676404
1692	0.1	0.8	gut	div	0.2	-1	500	0.005	randomsex	0	500	constant	constant	10000	50	0.503159284071593	0.0498302169783022	0.447009099090091	0.00284572625240013	0.000638906999075048	0.00305140104933511
1693	0.2	0.8	gut	div	0.2	-1	500	0.005	randomsex	0	500	constant	constant	10000	50	0.469830616938306	0.0415954404559544	0.488573342665733	0.00467010043325778	0.000704465965205989	0.00432162299325767
1694	0.3	0.8	gut	div	0.2	-1	500	0.005	randomsex	0	500	constant	constant	10000	50	0.304381161883812	0.0558262173782622	0.639790820917908	0.0397238742115822	0.00349103954629196	0.0365919837083684
1695	0.4	0.8	gut	div	0.2	-1	500	0.005	randomsex	0	500	constant	constant	10000	50	0.00333286671332867	0.0447937206279372	0.951872612738726	6.23527774200747e-05	0.000950069657126196	0.00100581683967122
1696	0	0.9	gut	div	0.2	-1	500	0.005	randomsex	0	500	constant	constant	10000	50	0.692391760823918	0.216985301469853	0.0906231376862314	0.0116340261254328	0.00397325771001587	0.00934300162349715
1697	0.1	0.9	gut	div	0.2	-1	500	0.005	randomsex	0	500	constant	constant	10000	50	0.505919608039196	0.0489487051294871	0.445131886811319	0.0030529334176441	0.000814135096549263	0.00341851067070929
1698	0.2	0.9	gut	div	0.2	-1	500	0.005	randomsex	0	500	constant	constant	10000	50	0.478850314968503	0.0395886411358864	0.481558244175582	0.00290760041239061	0.000502650762605525	0.00285384347671582
1699	0.3	0.9	gut	div	0.2	-1	500	0.005	randomsex	0	500	constant	constant	10000	50	0.417209079092091	0.0435496450354964	0.539241075892411	0.0158367478922756	0.00169254000823668	0.0142850019832918
1700	0.4	0.9	gut	div	0.2	-1	500	0.005	randomsex	0	500	constant	constant	10000	50	0.0196174382561744	0.052994300569943	0.927388661133887	0.019637379264724	0.00170513903174086	0.0198891922656426
1701	0	1	gut	div	0.2	-1	500	0.005	randomsex	0	500	constant	constant	10000	50	0.691327667233277	0.217400259974003	0.0912704729527047	0.0126850396232664	0.0042074482664618	0.0101836680899369
1702	0.1	1	gut	div	0.2	-1	500	0.005	randomsex	0	500	constant	constant	10000	50	0.508127387261274	0.0483351664833517	0.443537846215378	0.00266702124822869	0.00073960109822268	0.00309748470317532
1703	0.2	1	gut	div	0.2	-1	500	0.005	randomsex	0	500	constant	constant	10000	50	0.484557944205579	0.0382985701429857	0.477142285771423	0.00265068845505087	0.000467884657778048	0.00260760844948402
1704	0.3	1	gut	div	0.2	-1	500	0.005	randomsex	0	500	constant	constant	10000	50	0.449398660133987	0.0388747125287471	0.511725627437256	0.00662840896213149	0.000810870492668328	0.00600389336219031
1705	0.4	1	gut	div	0.2	-1	500	0.005	randomsex	0	500	constant	constant	10000	50	0.192891310868913	0.0573900609939006	0.749718628137186	0.0444270945890307	0.00308476578377893	0.0422624985259415
1706	0	0	gut	div	0.2	-1	500	0.005	randomsex	0	750	constant	constant	10000	50	0.266003199680032	0.468197380261974	0.26579902009799	0.0202412397752293	0.00407913285607666	0.0201282990204375
1707	0.1	0	gut	div	0.2	-1	500	0.005	randomsex	0	750	constant	constant	10000	50	0.00304969503049695	0.0397842215778422	0.957166083391661	4.11411078831357e-05	0.000516088650828702	0.000541534195230948
1708	0.2	0	gut	div	0.2	-1	500	0.005	randomsex	0	750	constant	constant	10000	50	0.00272452754724528	0.025026497350265	0.97224797520248	2.91424892558218e-05	0.000317908232743842	0.000326487046124213
1709	0.3	0	gut	div	0.2	-1	500	0.005	randomsex	0	750	constant	constant	10000	50	0.00264713528647135	0.020005599440056	0.977348265173483	2.79444863681172e-05	0.000249884570941477	0.000267131923901258
1710	0.4	0	gut	div	0.2	-1	500	0.005	randomsex	0	750	constant	constant	10000	50	0.00261313868613139	0.0175432456754325	0.979841615838416	2.52725253256181e-05	0.000199603422430154	0.000215609624353622
1711	0	0.1	gut	div	0.2	-1	500	0.005	randomsex	0	750	constant	constant	10000	50	0.634912508749125	0.253462653734627	0.111624837516248	0.0113627835888117	0.0034732564560663	0.00973007072529308
1712	0.1	0.1	gut	div	0.2	-1	500	0.005	randomsex	0	750	constant	constant	10000	50	0.00333146685331467	0.0496918308169183	0.946977502249775	5.1642046208279e-05	0.00085511944311121	0.000894897198291327
1713	0.2	0.1	gut	div	0.2	-1	500	0.005	randomsex	0	750	constant	constant	10000	50	0.0027969203079692	0.0294752524747525	0.967728827117288	2.94046789666662e-05	0.000388068176246363	0.000405398043022303
1714	0.3	0.1	gut	div	0.2	-1	500	0.005	randomsex	0	750	constant	constant	10000	50	0.00268073192680732	0.0228295170482952	0.974491150884911	2.59538561002417e-05	0.000259189603083968	0.000273036199557742
1715	0.4	0.1	gut	div	0.2	-1	500	0.005	randomsex	0	750	constant	constant	10000	50	0.00263473652634737	0.0196036396360364	0.977761223877612	2.74662441569263e-05	0.000233631480282588	0.000247081779316053
1716	0	0.2	gut	div	0.2	-1	500	0.005	randomsex	0	750	constant	constant	10000	50	0.646501749825018	0.243245275472453	0.110254174582542	0.0141928404406233	0.00372275932653494	0.0123939733051363
1717	0.1	0.2	gut	div	0.2	-1	500	0.005	randomsex	0	750	constant	constant	10000	50	0.00414838516148385	0.0655576442355764	0.93029497050295	0.000109323879132028	0.00143296393031135	0.00152876566906982
1718	0.2	0.2	gut	div	0.2	-1	500	0.005	randomsex	0	750	constant	constant	10000	50	0.00290950904909509	0.0345889411058894	0.962502549745025	2.96066200970499e-05	0.000461639635880611	0.000478483743945782
1719	0.3	0.2	gut	div	0.2	-1	500	0.005	randomsex	0	750	constant	constant	10000	50	0.00273072692730727	0.02601299870013	0.971254474552545	2.6569144041884e-05	0.000337175027006894	0.000351322178216954
1720	0.4	0.2	gut	div	0.2	-1	500	0.005	randomsex	0	750	constant	constant	10000	50	0.00266613338666133	0.0218548145185481	0.975480651934806	2.81210122288624e-05	0.000249052179114217	0.000264588298311512
1721	0	0.3	gut	div	0.2	-1	500	0.005	randomsex	0	750	constant	constant	10000	50	0.647255274472553	0.240901309869013	0.111844415558444	0.0136901533930193	0.00420877622425155	0.0116929288749746
1722	0.1	0.3	gut	div	0.2	-1	500	0.005	randomsex	0	750	constant	constant	10000	50	0.379171082891711	0.0628703129687031	0.557957804219578	0.0198284884241529	0.00246496200810404	0.0177694636678868
1723	0.2	0.3	gut	div	0.2	-1	500	0.005	randomsex	0	750	constant	constant	10000	50	0.00311488851114889	0.0412510748925108	0.955634436556344	4.32118374104279e-05	0.000747992717802053	0.000781619033339493
1724	0.3	0.3	gut	div	0.2	-1	500	0.005	randomsex	0	750	constant	constant	10000	50	0.0028029197080292	0.0295980401959804	0.967599640035996	2.96373037202677e-05	0.000356313703531297	0.000377079266129465
1725	0.4	0.3	gut	div	0.2	-1	500	0.005	randomsex	0	750	constant	constant	10000	50	0.0027001299870013	0.0242893710628937	0.973009899010099	2.71117115442922e-05	0.000298844704951255	0.000314306353323651
1726	0	0.4	gut	div	0.2	-1	500	0.005	randomsex	0	750	constant	constant	10000	50	0.653352064793521	0.238487351264874	0.108159384061594	0.0136743432923127	0.00396736559747614	0.0113354736428782
1727	0.1	0.4	gut	div	0.2	-1	500	0.005	randomsex	0	750	constant	constant	10000	50	0.444526547345265	0.0514172582741726	0.504057194280572	0.00552589392813643	0.000893828472055095	0.00525241873692947
1728	0.2	0.4	gut	div	0.2	-1	500	0.005	randomsex	0	750	constant	constant	10000	50	0.0034994500549945	0.0500553944605539	0.946447355264474	6.70524424757264e-05	0.000994463469681673	0.00105597635510731
1729	0.3	0.4	gut	div	0.2	-1	500	0.005	randomsex	0	750	constant	constant	10000	50	0.00291250874912509	0.0338612138786121	0.963226077392261	3.44058604821223e-05	0.000551203164854537	0.00057655229118443
1730	0.4	0.4	gut	div	0.2	-1	500	0.005	randomsex	0	750	constant	constant	10000	50	0.00275352464753525	0.0270676932306769	0.970179182081792	3.18671313228893e-05	0.000379919262447869	0.000398185486949831
1731	0	0.5	gut	div	0.2	-1	500	0.005	randomsex	0	750	constant	constant	10000	50	0.651526247375263	0.238266373362664	0.11020697930207	0.0135746246732566	0.00395929949247706	0.0120848908808409
1732	0.1	0.5	gut	div	0.2	-1	500	0.005	randomsex	0	750	constant	constant	10000	50	0.460675532446755	0.0477264273572643	0.491598640135986	0.00386215565959523	0.000792458272005058	0.00379860022107409
1733	0.2	0.5	gut	div	0.2	-1	500	0.005	randomsex	0	750	constant	constant	10000	50	0.162660133986601	0.061043695630437	0.776296770322968	0.0643196466578454	0.00404116423102207	0.0613804895265292
1734	0.3	0.5	gut	div	0.2	-1	500	0.005	randomsex	0	750	constant	constant	10000	50	0.00307249275072493	0.0389181081891811	0.958011798820118	4.10447700631087e-05	0.000622253424209129	0.000655932558995746
1735	0.4	0.5	gut	div	0.2	-1	500	0.005	randomsex	0	750	constant	constant	10000	50	0.00282411758824118	0.0301981801819818	0.966977502249775	3.0558027260212e-05	0.000442846312252566	0.000462396069107258
1736	0	0.6	gut	div	0.2	-1	500	0.005	randomsex	0	750	constant	constant	10000	50	0.653550044995501	0.237288871112889	0.109161483851615	0.0121595226134939	0.00397406415294953	0.0109170599043262
1737	0.1	0.6	gut	div	0.2	-1	500	0.005	randomsex	0	750	constant	constant	10000	50	0.467167283271673	0.0456302369763024	0.487201279872013	0.00278150167395582	0.000754806916999116	0.00305884630530905
1738	0.2	0.6	gut	div	0.2	-1	500	0.005	randomsex	0	750	constant	constant	10000	50	0.400641935806419	0.0435182481751825	0.555840815918408	0.0161133738464356	0.00186911351415757	0.0144509565795591
1739	0.3	0.6	gut	div	0.2	-1	500	0.005	randomsex	0	750	constant	constant	10000	50	0.00341405859414059	0.0457100289971003	0.950875512448755	0.000466456182764241	0.00108288738824407	0.00132379643836395
1740	0.4	0.6	gut	div	0.2	-1	500	0.005	randomsex	0	750	constant	constant	10000	50	0.00292330766923308	0.0336926307369263	0.963385661433857	3.0663600306636e-05	0.000521576991886003	0.000541604347662302
1741	0	0.7	gut	div	0.2	-1	500	0.005	randomsex	0	750	constant	constant	10000	50	0.653083491650835	0.237545245475452	0.109371462853715	0.0136902139772953	0.00387576419115301	0.0119440457294129
1742	0.1	0.7	gut	div	0.2	-1	500	0.005	randomsex	0	750	constant	constant	10000	50	0.47168303169683	0.0443583641635836	0.483961803819618	0.00250536093587984	0.000649690353988569	0.0027035772487034
1743	0.2	0.7	gut	div	0.2	-1	500	0.005	randomsex	0	750	constant	constant	10000	50	0.439266073392661	0.0377622237776222	0.522972102789721	0.00566091852623194	0.000717007109603514	0.00522315461238036
1744	0.3	0.7	gut	div	0.2	-1	500	0.005	randomsex	0	750	constant	constant	10000	50	0.060959904009599	0.0550874912508749	0.88395300469953	0.0471526808012578	0.0025104490868305	0.046079924021599
1745	0.4	0.7	gut	div	0.2	-1	500	0.005	randomsex	0	750	constant	constant	10000	50	0.00306449355064494	0.0379424057594241	0.958991100889911	4.29304707160369e-05	0.000688948528802727	0.000724382773268119
1746	0	0.8	gut	div	0.2	-1	500	0.005	randomsex	0	750	constant	constant	10000	50	0.653640635936406	0.237097890210979	0.109262273772623	0.0130444325050883	0.00418720487214087	0.0113868263345381
1747	0.1	0.8	gut	div	0.2	-1	500	0.005	randomsex	0	750	constant	constant	10000	50	0.474329767023298	0.0434518548145185	0.48221897810219	0.00276339421060673	0.000642403822731538	0.0030814472516735
1748	0.2	0.8	gut	div	0.2	-1	500	0.005	randomsex	0	750	constant	constant	10000	50	0.450291570842916	0.0355144485551445	0.514193180681932	0.00383034446456952	0.000540969997387074	0.00361226294094741
1749	0.3	0.8	gut	div	0.2	-1	500	0.005	randomsex	0	750	constant	constant	10000	50	0.333895410458954	0.0449105089491051	0.621193280671933	0.036268065617045	0.00341842676427532	0.0331043440078376
1750	0.4	0.8	gut	div	0.2	-1	500	0.005	randomsex	0	750	constant	constant	10000	50	0.0033028697130287	0.0435280471952805	0.953168483151685	5.73233725103415e-05	0.000904496201895855	0.000955875313509242
1751	0	0.9	gut	div	0.2	-1	500	0.005	randomsex	0	750	constant	constant	10000	50	0.65209199080092	0.236892710728927	0.111014698530147	0.0131057670148099	0.00372039835937393	0.0113540222991956
1752	0.1	0.9	gut	div	0.2	-1	500	0.005	randomsex	0	750	constant	constant	10000	50	0.476757124287571	0.0425847415258474	0.480658534146585	0.00243848428506463	0.000651846533977959	0.00269906342699063
1753	0.2	0.9	gut	div	0.2	-1	500	0.005	randomsex	0	750	constant	constant	10000	50	0.456664133586641	0.03403399660034	0.509301869813019	0.00261162386455087	0.000396517807084736	0.00258834949597053
1754	0.3	0.9	gut	div	0.2	-1	500	0.005	randomsex	0	750	constant	constant	10000	50	0.414033596640336	0.0361821817818218	0.54978402159784	0.0112658267488046	0.00124488427791999	0.0101834766512947
1755	0.4	0.9	gut	div	0.2	-1	500	0.005	randomsex	0	750	constant	constant	10000	50	0.028017398260174	0.051037896210379	0.920942505749425	0.0329028418384575	0.00185025390697758	0.0322466740379418
1756	0	1	gut	div	0.2	-1	500	0.005	randomsex	0	750	constant	constant	10000	50	0.653829417058294	0.236359564043596	0.109812218778122	0.0124240591252944	0.00389293129630572	0.0108561989411922
1757	0.1	1	gut	div	0.2	-1	500	0.005	randomsex	0	750	constant	constant	10000	50	0.478081791820818	0.0421775822417758	0.47973902609739	0.00227024479050264	0.000695881733704994	0.0025677411097108
1758	0.2	1	gut	div	0.2	-1	500	0.005	randomsex	0	750	constant	constant	10000	50	0.461667233276672	0.032948305169483	0.505383461653835	0.00274571542306894	0.000419926067746833	0.002725962829347
1759	0.3	1	gut	div	0.2	-1	500	0.005	randomsex	0	750	constant	constant	10000	50	0.436854314568543	0.0326851314868513	0.530461953804619	0.00651962410536451	0.00077187131170051	0.00584988119377199
1760	0.4	1	gut	div	0.2	-1	500	0.005	randomsex	0	750	constant	constant	10000	50	0.238356764323568	0.0488515148485152	0.712790120987901	0.0512373399901941	0.00388431597456169	0.0478313525026509
1761	0	0	gut	div	0.2	-1	500	0.005	randomsex	0	1000	constant	constant	10000	50	0.264137386261374	0.468697930206979	0.267163683631637	0.0202937222248209	0.00451391366684337	0.0198014338016645
1762	0.1	0	gut	div	0.2	-1	500	0.005	randomsex	0	1000	constant	constant	10000	50	0.00304349565043496	0.0398202179782022	0.957135686431357	4.45535309278663e-05	0.000631780652531063	0.000662449651547006
1763	0.2	0	gut	div	0.2	-1	500	0.005	randomsex	0	1000	constant	constant	10000	50	0.00272912708729127	0.025016698330167	0.97225297470253	2.64288962752841e-05	0.000296875834239409	0.000309618497828073
1764	0.3	0	gut	div	0.2	-1	500	0.005	randomsex	0	1000	constant	constant	10000	50	0.00264333566643336	0.020028597140286	0.977329067093291	2.54834351284929e-05	0.000187844372292784	0.00019803579518512
1765	0.4	0	gut	div	0.2	-1	500	0.005	randomsex	0	1000	constant	constant	10000	50	0.00261513848615138	0.0175346465353465	0.979848815118488	2.25348091475467e-05	0.000187756718905108	0.000196150173325793
1766	0	0.1	gut	div	0.2	-1	500	0.005	randomsex	0	1000	constant	constant	10000	50	0.637694430556944	0.246231376862314	0.116074392560744	0.0147322906738691	0.00430265859417749	0.01343003846199
1767	0.1	0.1	gut	div	0.2	-1	500	0.005	randomsex	0	1000	constant	constant	10000	50	0.00335646435356464	0.0502927707229277	0.946349565043496	5.65428856902614e-05	0.000784170023328674	0.000826639206181442
1768	0.2	0.1	gut	div	0.2	-1	500	0.005	randomsex	0	1000	constant	constant	10000	50	0.0028023197680232	0.0296920307969203	0.967507249275072	2.98998830873979e-05	0.000359058071931901	0.00037572293600385
1769	0.3	0.1	gut	div	0.2	-1	500	0.005	randomsex	0	1000	constant	constant	10000	50	0.00268033196680332	0.022996500349965	0.97432296770323	2.58102651997883e-05	0.000274623022657963	0.000288344940914552
1770	0.4	0.1	gut	div	0.2	-1	500	0.005	randomsex	0	1000	constant	constant	10000	50	0.00263913608639136	0.0197626237376262	0.97759904009599	2.41945834448034e-05	0.00022438438909186	0.00023666596097127
1771	0	0.2	gut	div	0.2	-1	500	0.005	randomsex	0	1000	constant	constant	10000	50	0.648772122787721	0.237010298970103	0.11421597840216	0.0151780887590018	0.00368660705103886	0.0137503119264798
1772	0.1	0.2	gut	div	0.2	-1	500	0.005	randomsex	0	1000	constant	constant	10000	50	0.00487771222877712	0.0674488551144885	0.927674432556744	0.00633052070047647	0.00171848532049453	0.00646421088279678
1773	0.2	0.2	gut	div	0.2	-1	500	0.005	randomsex	0	1000	constant	constant	10000	50	0.00292570742925707	0.0352078792120788	0.961867413258674	3.35715252340573e-05	0.000526136314301102	0.000547131883611277
1774	0.3	0.2	gut	div	0.2	-1	500	0.005	randomsex	0	1000	constant	constant	10000	50	0.00273792620737926	0.0263285671432857	0.970933706629337	2.543821723671e-05	0.000325777306723561	0.000339287080772248
1775	0.4	0.2	gut	div	0.2	-1	500	0.005	randomsex	0	1000	constant	constant	10000	50	0.00266313368663134	0.0220623937606239	0.975274472552745	2.39596953035998e-05	0.000267801824742694	0.000279972002799719
1776	0	0.3	gut	div	0.2	-1	500	0.005	randomsex	0	1000	constant	constant	10000	50	0.65413898610139	0.234259174082592	0.111601439856014	0.0139180199991104	0.00370686347012451	0.0124596338002983
1777	0.1	0.3	gut	div	0.2	-1	500	0.005	randomsex	0	1000	constant	constant	10000	50	0.422102389761024	0.0541339866013399	0.523764223577642	0.0215769610649794	0.00268101977642495	0.0191828515697003
1778	0.2	0.3	gut	div	0.2	-1	500	0.005	randomsex	0	1000	constant	constant	10000	50	0.00312788721127887	0.04202499750025	0.954845315468453	4.54867092305084e-05	0.000748782406108839	0.000782808993775902
1779	0.3	0.3	gut	div	0.2	-1	500	0.005	randomsex	0	1000	constant	constant	10000	50	0.00280731926807319	0.0301043895610439	0.967088891110889	3.23808208470747e-05	0.000436653349571583	0.000458393145753559
1780	0.4	0.3	gut	div	0.2	-1	500	0.005	randomsex	0	1000	constant	constant	10000	50	0.00270632936706329	0.0247351264873513	0.972558744125587	2.37904982478249e-05	0.000312963749895553	0.000329153409350164
1781	0	0.4	gut	div	0.2	-1	500	0.005	randomsex	0	1000	constant	constant	10000	50	0.652520147985201	0.232867113288671	0.114612538746125	0.0135957348442969	0.00392192466563574	0.0123934692014887
1782	0.1	0.4	gut	div	0.2	-1	500	0.005	randomsex	0	1000	constant	constant	10000	50	0.473828217178282	0.0449179082091791	0.481255274472553	0.00494114555934448	0.000785546230519515	0.00477473212502198
1783	0.2	0.4	gut	div	0.2	-1	500	0.005	randomsex	0	1000	constant	constant	10000	50	0.00355764423557644	0.0517132286771323	0.944728727127287	7.0803522061143e-05	0.00110170717101675	0.00116386396679931
1784	0.3	0.4	gut	div	0.2	-1	500	0.005	randomsex	0	1000	constant	constant	10000	50	0.00291530846915309	0.0344227577242276	0.962661133886611	3.41773258567986e-05	0.000499102462190385	0.000525770721588276
1785	0.4	0.4	gut	div	0.2	-1	500	0.005	randomsex	0	1000	constant	constant	10000	50	0.00276492350764924	0.0276776322367763	0.96955804419558	2.69083110120486e-05	0.000353166259722936	0.00036829958851171
1786	0	0.5	gut	div	0.2	-1	500	0.005	randomsex	0	1000	constant	constant	10000	50	0.65402199780022	0.232169583041696	0.11380901909809	0.0129889307391916	0.0035113660697429	0.0117625261742497
1787	0.1	0.5	gut	div	0.2	-1	500	0.005	randomsex	0	1000	constant	constant	10000	50	0.484983101689831	0.0416180381961804	0.473399660033997	0.00288075996563374	0.000623520615290625	0.0028155730862654
1788	0.2	0.5	gut	div	0.2	-1	500	0.005	randomsex	0	1000	constant	constant	10000	50	0.217626637336266	0.0571248875112489	0.725248675132487	0.0677815627369102	0.00508682989211838	0.0632223800936489
1789	0.3	0.5	gut	div	0.2	-1	500	0.005	randomsex	0	1000	constant	constant	10000	50	0.00309409059094091	0.0399090090990901	0.956995500449955	3.73944725771996e-05	0.000607789382024035	0.000634696136517488
1790	0.4	0.5	gut	div	0.2	-1	500	0.005	randomsex	0	1000	constant	constant	10000	50	0.00284091590840916	0.030982701729827	0.966176182381762	3.04573939133515e-05	0.000483635271285813	0.000504526738065278
1791	0	0.6	gut	div	0.2	-1	500	0.005	randomsex	0	1000	constant	constant	10000	50	0.65623497650235	0.231072892710729	0.112692730726927	0.0131307365344272	0.00337149027864696	0.0121707885575265
1792	0.1	0.6	gut	div	0.2	-1	500	0.005	randomsex	0	1000	constant	constant	10000	50	0.490384161583842	0.039998800119988	0.469615438456154	0.00224403781104338	0.000566791919053987	0.0024454241170594
1793	0.2	0.6	gut	div	0.2	-1	500	0.005	randomsex	0	1000	constant	constant	10000	50	0.44553404659534	0.0370662933706629	0.517398260173983	0.0132896334874554	0.0014192860398311	0.0120350325270758
1794	0.3	0.6	gut	div	0.2	-1	500	0.005	randomsex	0	1000	constant	constant	10000	50	0.0042997700229977	0.0470780921907809	0.948623137686231	0.00894680407910054	0.001033427508362	0.00875213454307971
1795	0.4	0.6	gut	div	0.2	-1	500	0.005	randomsex	0	1000	constant	constant	10000	50	0.00293870612938706	0.0346077392260774	0.962453754624538	3.61078888205277e-05	0.000599928693892641	0.000627399681941755
1796	0	0.7	gut	div	0.2	-1	500	0.005	randomsex	0	1000	constant	constant	10000	50	0.653838616138386	0.230556944305569	0.115605239476052	0.0119502298952266	0.00317364743110018	0.0112311175400753
1797	0.1	0.7	gut	div	0.2	-1	500	0.005	randomsex	0	1000	constant	constant	10000	50	0.493861613838616	0.0389019098090191	0.467236476352365	0.00206970909629032	0.000617017079504159	0.00217285709930966
1798	0.2	0.7	gut	div	0.2	-1	500	0.005	randomsex	0	1000	constant	constant	10000	50	0.470201579842016	0.032973302669733	0.496822517748225	0.00516999398877124	0.000715075182244644	0.00468524920736603
1799	0.3	0.7	gut	div	0.2	-1	500	0.005	randomsex	0	1000	constant	constant	10000	50	0.0689363063693631	0.0559240075992401	0.875140885911409	0.0557372407311904	0.00290443434576837	0.0537965375649081
1800	0.4	0.7	gut	div	0.2	-1	500	0.005	randomsex	0	1000	constant	constant	10000	50	0.00309269073092691	0.0391564843515648	0.95775102489751	4.22910293652285e-05	0.000735888531384203	0.000770703565024791
1801	0	0.8	gut	div	0.2	-1	500	0.005	randomsex	0	1000	constant	constant	10000	50	0.655800419958004	0.230776122387761	0.113423657634237	0.0148494725092142	0.00366975142219935	0.013600074965819
1802	0.1	0.8	gut	div	0.2	-1	500	0.005	randomsex	0	1000	constant	constant	10000	50	0.496299770022998	0.0380877912208779	0.465612238776122	0.00236520568081432	0.000583204393900721	0.00267687208003116
1803	0.2	0.8	gut	div	0.2	-1	500	0.005	randomsex	0	1000	constant	constant	10000	50	0.478805319468053	0.0311192880711929	0.490075392460754	0.00278892717077957	0.00048570216604406	0.00259979220362816
1804	0.3	0.8	gut	div	0.2	-1	500	0.005	randomsex	0	1000	constant	constant	10000	50	0.391083291670833	0.0383505649435057	0.570567543245675	0.0336105236786041	0.00344052743658293	0.0302722630756645
1805	0.4	0.8	gut	div	0.2	-1	500	0.005	randomsex	0	1000	constant	constant	10000	50	0.00415718428157184	0.0448321167883212	0.951010498950105	0.00820783898441448	0.00100936558921926	0.00811418932106176
1806	0	0.9	gut	div	0.2	-1	500	0.005	randomsex	0	1000	constant	constant	10000	50	0.656716928307169	0.230875312468753	0.112407759224078	0.0134508894984315	0.00357568694778406	0.0119052974308419
1807	0.1	0.9	gut	div	0.2	-1	500	0.005	randomsex	0	1000	constant	constant	10000	50	0.49781901809819	0.0374774522547745	0.464704329567043	0.00192003803292132	0.000492052615523742	0.00212746236376923
1808	0.2	0.9	gut	div	0.2	-1	500	0.005	randomsex	0	1000	constant	constant	10000	50	0.483447455254475	0.0298836116388361	0.486667933206679	0.00238810712805577	0.000399020155235173	0.00234195342922665
1809	0.3	0.9	gut	div	0.2	-1	500	0.005	randomsex	0	1000	constant	constant	10000	50	0.45395100489951	0.0310796920307969	0.514969303069693	0.009802453241022	0.00105247223378947	0.00887338596270917
1810	0.4	0.9	gut	div	0.2	-1	500	0.005	randomsex	0	1000	constant	constant	10000	50	0.0436072392760724	0.0521443855614439	0.9042499750025	0.0510680928820085	0.00268892907246639	0.049142346155754
1811	0	1	gut	div	0.2	-1	500	0.005	randomsex	0	1000	constant	constant	10000	50	0.657358064193581	0.229907809219078	0.112736926307369	0.0141043493156602	0.00358365036060267	0.0127259561790537
1812	0.1	1	gut	div	0.2	-1	500	0.005	randomsex	0	1000	constant	constant	10000	50	0.498698930106989	0.036979902009799	0.464320567943206	0.00185183815962398	0.000543085683059129	0.00201762259865839
1813	0.2	1	gut	div	0.2	-1	500	0.005	randomsex	0	1000	constant	constant	10000	50	0.487037896210379	0.029022497750225	0.4839400059994	0.00178523047573374	0.000416852604080245	0.00180685870316783
1814	0.3	1	gut	div	0.2	-1	500	0.005	randomsex	0	1000	constant	constant	10000	50	0.469433056694331	0.0286521347865213	0.501913808619138	0.0044879245152731	0.00051295036877203	0.00413634838393909
1815	0.4	1	gut	div	0.2	-1	500	0.005	randomsex	0	1000	constant	constant	10000	50	0.302945705429457	0.043041295870413	0.654010798920108	0.0557345903242384	0.00465523508125719	0.0513699833171901
1816	0	0	blood	div	0.4	-1	500	0.005	randomsex	NA	NA	NA	frequency	10000	100	0.2676500349965	0.467851214878512	0.264497950204979	0.0204324456683302	0.00528322646409991	0.0203867985472837
1817	0.1	0	blood	div	0.4	-1	500	0.005	randomsex	NA	NA	NA	frequency	10000	100	0.0040987901209879	0.0685293470652935	0.927371262873713	0.000113870352085032	0.00123688049688072	0.00131814989491423
1818	0.2	0	blood	div	0.4	-1	500	0.005	randomsex	NA	NA	NA	frequency	10000	100	0.00304609539046095	0.0397072292770723	0.957247075292471	3.86481700321454e-05	0.000511206548275824	0.000531459047860519
1819	0.3	0	blood	div	0.4	-1	500	0.005	randomsex	NA	NA	NA	frequency	10000	100	0.00282191780821918	0.030019798020198	0.967159684031597	3.34986476634981e-05	0.000385979876474732	0.000400448343879884
1820	0.4	0	blood	div	0.4	-1	500	0.005	randomsex	NA	NA	NA	frequency	10000	100	0.00272572742725727	0.025020297970203	0.972255774422558	2.74846223752134e-05	0.000290119260862191	0.000302355897917309
1821	0	0.1	blood	div	0.4	-1	500	0.005	randomsex	NA	NA	NA	frequency	10000	100	0.447124487551245	0.433369263073693	0.119507249275073	0.0106869328566447	0.00545666837431114	0.00538789845291739
1822	0.1	0.1	blood	div	0.4	-1	500	0.005	randomsex	NA	NA	NA	frequency	10000	100	0.0226411358864114	0.23367703229677	0.743680231976802	0.000878947641916479	0.00439480035093172	0.00525257799435331
1823	0.2	0.1	blood	div	0.4	-1	500	0.005	randomsex	NA	NA	NA	frequency	10000	100	0.0042965703429657	0.0753000699930007	0.920404759524048	9.15044959357816e-05	0.00155284319695074	0.00163143573761331
1824	0.3	0.1	blood	div	0.4	-1	500	0.005	randomsex	NA	NA	NA	frequency	10000	100	0.00316828317168283	0.0456090390960904	0.951224077592241	3.77358982195993e-05	0.000573324483683524	0.00059215914403283
1825	0.4	0.1	blood	div	0.4	-1	500	0.005	randomsex	NA	NA	NA	frequency	10000	100	0.00288691130886911	0.0343475652434757	0.962765523447655	3.19715403489352e-05	0.000513399059968531	0.000529838142796274
1826	0	0.2	blood	div	0.4	-1	500	0.005	randomsex	NA	NA	NA	frequency	10000	100	0.503466453354665	0.404963503649635	0.0915686431356864	0.00869453359083675	0.00529751334079537	0.00348558843531926
1827	0.1	0.2	blood	div	0.4	-1	500	0.005	randomsex	NA	NA	NA	frequency	10000	100	0.109889411058894	0.43440795920408	0.455703229677032	0.00204153402468962	0.00209141195935809	0.00409733571208226
1828	0.2	0.2	blood	div	0.4	-1	500	0.005	randomsex	NA	NA	NA	frequency	10000	100	0.0141123887611239	0.18578802119788	0.800099390060994	0.00036758947856118	0.00264515852606471	0.00300158269195409
1829	0.3	0.2	blood	div	0.4	-1	500	0.005	randomsex	NA	NA	NA	frequency	10000	100	0.00449275072492751	0.0803241675832417	0.915183881611839	9.28997021031127e-05	0.00154347876653855	0.00162769286921361
1830	0.4	0.2	blood	div	0.4	-1	500	0.005	randomsex	NA	NA	NA	frequency	10000	100	0.0032984701529847	0.0507483251674833	0.94595300469953	4.19500850611318e-05	0.000790175026805512	0.000820224793734705
1831	0	0.3	blood	div	0.4	-1	500	0.005	randomsex	NA	NA	NA	frequency	10000	100	0.535992400759924	0.38609399060094	0.0779140085991401	0.00794534816704713	0.00510321274442114	0.00289130942034723
1832	0.1	0.3	blood	div	0.4	-1	500	0.005	randomsex	NA	NA	NA	frequency	10000	100	0.193413658634137	0.486776722327767	0.319808619138086	0.0030808256127666	0.000816706100249859	0.00381730539518189
1833	0.2	0.3	blood	div	0.4	-1	500	0.005	randomsex	NA	NA	NA	frequency	10000	100	0.0516090390960904	0.340659534046595	0.607731426857314	0.000889274912792348	0.00225685364667289	0.00312963994493581
1834	0.3	0.3	blood	div	0.4	-1	500	0.005	randomsex	NA	NA	NA	frequency	10000	100	0.0113806619338066	0.165395460453955	0.823223877612239	0.000279496827412423	0.00227737333982301	0.00254709835488946
1835	0.4	0.3	blood	div	0.4	-1	500	0.005	randomsex	NA	NA	NA	frequency	10000	100	0.00465673432656734	0.0842143785621438	0.911127887211279	7.19647396953429e-05	0.00115893289818106	0.0012214826085317
1836	0	0.4	blood	div	0.4	-1	500	0.005	randomsex	NA	NA	NA	frequency	10000	100	0.557456454354565	0.372847315268473	0.0696952304769523	0.00687263454531223	0.00463603094090848	0.00228494708592923
1837	0.1	0.4	blood	div	0.4	-1	500	0.005	randomsex	NA	NA	NA	frequency	10000	100	0.25811398860114	0.494904109589041	0.246982101789821	0.00309253095707626	0.00042285660857685	0.00295720967064495
1838	0.2	0.4	blood	div	0.4	-1	500	0.005	randomsex	NA	NA	NA	frequency	10000	100	0.100756524347565	0.427057094290571	0.47218498150185	0.00119021597920707	0.00131808398914294	0.0024793738894307
1839	0.3	0.4	blood	div	0.4	-1	500	0.005	randomsex	NA	NA	NA	frequency	10000	100	0.0327693230676932	0.283644635536446	0.68358604139586	0.000549395878975695	0.00200014414789248	0.00253764336883969
1840	0.4	0.4	blood	div	0.4	-1	500	0.005	randomsex	NA	NA	NA	frequency	10000	100	0.00995080491950805	0.153230876912309	0.836821517848215	0.000227481852722805	0.00202050828532217	0.00224130965128526
1841	0	0.5	blood	div	0.4	-1	500	0.005	randomsex	NA	NA	NA	frequency	10000	100	0.575924807519248	0.360939906009399	0.0631352864713529	0.00602617887739804	0.00422371031742597	0.00184603825062205
1842	0.1	0.5	blood	div	0.4	-1	500	0.005	randomsex	NA	NA	NA	frequency	10000	100	0.307820417958204	0.489465253474653	0.202715128487151	0.00336890283452574	0.000835862837981792	0.00262580542537756
1843	0.2	0.5	blood	div	0.4	-1	500	0.005	randomsex	NA	NA	NA	frequency	10000	100	0.146857314268573	0.46805399460054	0.385089891010899	0.00125763238344787	0.000846111488099966	0.00205322871637466
1844	0.3	0.5	blood	div	0.4	-1	500	0.005	randomsex	NA	NA	NA	frequency	10000	100	0.0641043895610439	0.370478152184781	0.565416858314169	0.000862877456708535	0.00172242649885738	0.00256879915865023
1845	0.4	0.5	blood	div	0.4	-1	500	0.005	randomsex	NA	NA	NA	frequency	10000	100	0.0241947805219478	0.247948405159484	0.727857814218578	0.000459984918343594	0.00222265460376958	0.00267017040031316
1846	0	0.6	blood	div	0.4	-1	500	0.005	randomsex	NA	NA	NA	frequency	10000	100	0.589153284671533	0.352071392860714	0.0587743225677432	0.00656752052074353	0.00463498799436221	0.00196536040818901
1847	0.1	0.6	blood	div	0.4	-1	500	0.005	randomsex	NA	NA	NA	frequency	10000	100	0.346926107389261	0.479943405659434	0.173130286971303	0.00345843296846416	0.00118016188555706	0.00233049758524186
1848	0.2	0.6	blood	div	0.4	-1	500	0.005	randomsex	NA	NA	NA	frequency	10000	100	0.187944805519448	0.487195280471953	0.324860713928607	0.00157277379600415	0.000580251888529323	0.00207268700421045
1849	0.3	0.6	blood	div	0.4	-1	500	0.005	randomsex	NA	NA	NA	frequency	10000	100	0.0973622637736226	0.42389501049895	0.478742325767423	0.000918774354132137	0.00115895602501835	0.00204802083061082
1850	0.4	0.6	blood	div	0.4	-1	500	0.005	randomsex	NA	NA	NA	frequency	10000	100	0.046031596840316	0.32784301569843	0.626124787521248	0.000670712333713597	0.00185546222382037	0.00251398548589789
1851	0	0.7	blood	div	0.4	-1	500	0.005	randomsex	NA	NA	NA	frequency	10000	100	0.600781721827817	0.34415098490151	0.0550686931306869	0.00557123989131912	0.00404831947643056	0.00155038685420756
1852	0.1	0.7	blood	div	0.4	-1	500	0.005	randomsex	NA	NA	NA	frequency	10000	100	0.379017098290171	0.469234476552345	0.151748625137486	0.00393174878644986	0.00160145584390179	0.00237516963792885
1853	0.2	0.7	blood	div	0.4	-1	500	0.005	randomsex	NA	NA	NA	frequency	10000	100	0.223628437156284	0.494996100389961	0.281374462553745	0.00185134531623094	0.000330855891488538	0.00204410803443026
1854	0.3	0.7	blood	div	0.4	-1	500	0.005	randomsex	NA	NA	NA	frequency	10000	100	0.129427657234277	0.456393160683932	0.414180381961804	0.00105959270191857	0.000903218164926671	0.00193499076641699
1855	0.4	0.7	blood	div	0.4	-1	500	0.005	randomsex	NA	NA	NA	frequency	10000	100	0.0707941205879412	0.384175182481752	0.545030896910309	0.000707349218075696	0.00127097798094721	0.00196246295782376
1856	0	0.8	blood	div	0.4	-1	500	0.005	randomsex	NA	NA	NA	frequency	10000	100	0.610110788921108	0.337642435756424	0.0522461753824618	0.006020282228456	0.0044112373126762	0.00162953183140356
1857	0.1	0.8	blood	div	0.4	-1	500	0.005	randomsex	NA	NA	NA	frequency	10000	100	0.406553544645535	0.458206379362064	0.135239076092391	0.00367628246649882	0.00171113624885822	0.00200666362472158
1858	0.2	0.8	blood	div	0.4	-1	500	0.005	randomsex	NA	NA	NA	frequency	10000	100	0.255327067293271	0.496659934006599	0.248011398860114	0.00190403913619286	0.000263231893945206	0.00182180407063598
1859	0.3	0.8	blood	div	0.4	-1	500	0.005	randomsex	NA	NA	NA	frequency	10000	100	0.158879312068793	0.475806619338066	0.365315068493151	0.00115275070135382	0.000642231501559108	0.00174676765632711
1860	0.4	0.8	blood	div	0.4	-1	500	0.005	randomsex	NA	NA	NA	frequency	10000	100	0.0958790120987901	0.422548945105489	0.481572242775722	0.000881115175087365	0.00115786336596785	0.00201681277408262
1861	0	0.9	blood	div	0.4	-1	500	0.005	randomsex	NA	NA	NA	frequency	10000	100	0.620188781121888	0.33049295070493	0.0493166683331667	0.00558474722484095	0.00412730730910618	0.00147682623711758
1862	0.1	0.9	blood	div	0.4	-1	500	0.005	randomsex	NA	NA	NA	frequency	10000	100	0.429029897010299	0.448175782421758	0.122792720727927	0.00350552505823393	0.00176539191306308	0.00178406548446709
1863	0.2	0.9	blood	div	0.4	-1	500	0.005	randomsex	NA	NA	NA	frequency	10000	100	0.282129787021298	0.494973102689731	0.222897710228977	0.00202855503686755	0.000365572440722251	0.00180430332303363
1864	0.3	0.9	blood	div	0.4	-1	500	0.005	randomsex	NA	NA	NA	frequency	10000	100	0.185968203179682	0.487352864713529	0.326678132186781	0.00110077375487985	0.000452491305562359	0.00147667781105839
1865	0.4	0.9	blood	div	0.4	-1	500	0.005	randomsex	NA	NA	NA	frequency	10000	100	0.120218178182182	0.448944305569443	0.430837316268373	0.00085020070730673	0.000787062496284751	0.00160889926614543
1866	0	1	blood	div	0.4	-1	500	0.005	randomsex	NA	NA	NA	frequency	10000	100	0.626345165483452	0.326141785821418	0.0475126487351265	0.00543233898942647	0.00408302269718071	0.00136479414005337
1867	0.1	1	blood	div	0.4	-1	500	0.005	randomsex	NA	NA	NA	frequency	10000	100	0.448388761123888	0.438711128887111	0.112901909809019	0.00345257724036042	0.00187660387429256	0.00160637706615825
1868	0.2	1	blood	div	0.4	-1	500	0.005	randomsex	NA	NA	NA	frequency	10000	100	0.306763523647635	0.491213478652135	0.202021797820218	0.00192222480624214	0.00049422204453046	0.00150212415760733
1869	0.3	1	blood	div	0.4	-1	500	0.005	randomsex	NA	NA	NA	frequency	10000	100	0.210730926907309	0.493700429957004	0.295567843215678	0.00140185550602335	0.000303836878667447	0.0016145478382501
1870	0.4	1	blood	div	0.4	-1	500	0.005	randomsex	NA	NA	NA	frequency	10000	100	0.143174882511749	0.466914908509149	0.389910808919108	0.000899159692641081	0.000601054549401212	0.0014593724418761
1871	0	0	blood	div	0.4	-1	500	0.005	randomsex	0	0	constant	constant	10000	100	0.263797220277972	0.4682399760024	0.26796300369963	0.019457353904233	0.00520113092239154	0.0197276148222009
1872	0.1	0	blood	div	0.4	-1	500	0.005	randomsex	0	0	constant	constant	10000	100	0.00409159084091591	0.0686329367063294	0.927275472452755	0.000101214700814103	0.00127673241179855	0.00134975643787169
1873	0.2	0	blood	div	0.4	-1	500	0.005	randomsex	0	0	constant	constant	10000	100	0.00304449555044496	0.0397872212778722	0.957169083091691	4.08078802236242e-05	0.000587030125810872	0.00060786079312696
1874	0.3	0	blood	div	0.4	-1	500	0.005	randomsex	0	0	constant	constant	10000	100	0.00281591840815918	0.0299374062593741	0.967246275372463	2.8380540208902e-05	0.000342870476360044	0.000356120919151689
1875	0.4	0	blood	div	0.4	-1	500	0.005	randomsex	0	0	constant	constant	10000	100	0.00272732726727327	0.0249499050094991	0.972323367663234	2.60168160868599e-05	0.00029054724482279	0.000301915753148827
1876	0	0.1	blood	div	0.4	-1	500	0.005	randomsex	0	0	constant	constant	10000	100	0.266629537046295	0.468516148385161	0.264854314568543	0.0189647740652783	0.00444019964527322	0.0194228713596438
1877	0.1	0.1	blood	div	0.4	-1	500	0.005	randomsex	0	0	constant	constant	10000	100	0.00408719128087191	0.0685241475852415	0.927390060993901	8.78745144179961e-05	0.000991042977475912	0.00105021679528512
1878	0.2	0.1	blood	div	0.4	-1	500	0.005	randomsex	0	0	constant	constant	10000	100	0.00305149485051495	0.0397478252174783	0.957200079992001	4.33028879492211e-05	0.000547439788072667	0.000570664928842488
1879	0.3	0.1	blood	div	0.4	-1	500	0.005	randomsex	0	0	constant	constant	10000	100	0.00281291870812919	0.0298932106789321	0.967293270672933	3.24356656056485e-05	0.00037981520649341	0.000395965708974623
1880	0.4	0.1	blood	div	0.4	-1	500	0.005	randomsex	0	0	constant	constant	10000	100	0.00272612738726127	0.024959704029597	0.972315168483152	3.05976598399997e-05	0.000314670829307698	0.00032944512452978
1881	0	0.2	blood	div	0.4	-1	500	0.005	randomsex	0	0	constant	constant	10000	100	0.262296770322968	0.468422357764224	0.269281871812819	0.0192480290209963	0.00459348960921254	0.0191980939363927
1882	0.1	0.2	blood	div	0.4	-1	500	0.005	randomsex	0	0	constant	constant	10000	100	0.00408539146085391	0.0684435556444356	0.927471252874712	8.33211223429461e-05	0.00106372501081171	0.00111700941870433
1883	0.2	0.2	blood	div	0.4	-1	500	0.005	randomsex	0	0	constant	constant	10000	100	0.00305129487051295	0.0398004199580042	0.957148485151485	4.00141762702006e-05	0.000647045920893354	0.000672298080950207
1884	0.3	0.2	blood	div	0.4	-1	500	0.005	randomsex	0	0	constant	constant	10000	100	0.00282671732826717	0.0299022097790221	0.967271672832717	3.54302763481474e-05	0.000399248533190828	0.0004210884522578
1885	0.4	0.2	blood	div	0.4	-1	500	0.005	randomsex	0	0	constant	constant	10000	100	0.00272612738726127	0.025038896110389	0.972234176582342	2.78322285211346e-05	0.000337913129389294	0.000354413968023479
1886	0	0.3	blood	div	0.4	-1	500	0.005	randomsex	0	0	constant	constant	10000	100	0.264129387061294	0.468212778722128	0.26765803419658	0.0208332332940262	0.00475427762639912	0.0205735282816567
1887	0.1	0.3	blood	div	0.4	-1	500	0.005	randomsex	0	0	constant	constant	10000	100	0.00409199080091991	0.0685459454054595	0.927362863713629	0.000101604282194348	0.00109078072647068	0.00115304663740964
1888	0.2	0.3	blood	div	0.4	-1	500	0.005	randomsex	0	0	constant	constant	10000	100	0.00304529547045295	0.0397352264773523	0.957219078092191	4.04059791616645e-05	0.000570031914204256	0.000593417794352287
1889	0.3	0.3	blood	div	0.4	-1	500	0.005	randomsex	0	0	constant	constant	10000	100	0.00281911808819118	0.0299406059394061	0.967239276072393	3.11958184990166e-05	0.00038163682630204	0.000396572256489773
1890	0.4	0.3	blood	div	0.4	-1	500	0.005	randomsex	0	0	constant	constant	10000	100	0.00271872812718728	0.024960103989601	0.972319368063194	2.86186670790336e-05	0.000301690887451225	0.000317586333617776
1891	0	0.4	blood	div	0.4	-1	500	0.005	randomsex	0	0	constant	constant	10000	100	0.266640935906409	0.468000599940006	0.265357864213579	0.0217689957334793	0.0043910196924901	0.0225456449018334
1892	0.1	0.4	blood	div	0.4	-1	500	0.005	randomsex	0	0	constant	constant	10000	100	0.00407859214078592	0.0684089591040896	0.927513448655135	9.80676723968983e-05	0.00118117819119779	0.00124830107170809
1893	0.2	0.4	blood	div	0.4	-1	500	0.005	randomsex	0	0	constant	constant	10000	100	0.00304149585041496	0.0397018298170183	0.957255874412559	3.9904490713294e-05	0.000570176285679841	0.000591280252217852
1894	0.3	0.4	blood	div	0.4	-1	500	0.005	randomsex	0	0	constant	constant	10000	100	0.00281631836816318	0.029960203979602	0.967223677632237	4.01024138391203e-05	0.000393573486327829	0.000420779437041858
1895	0.4	0.4	blood	div	0.4	-1	500	0.005	randomsex	0	0	constant	constant	10000	100	0.00273032696730327	0.025043695630437	0.972225777422258	3.01420894187995e-05	0.000272939126488591	0.000290388633192679
1896	0	0.5	blood	div	0.4	-1	500	0.005	randomsex	0	0	constant	constant	10000	100	0.266449355064494	0.467803619638036	0.265746625337466	0.0240471511933364	0.00473705450826543	0.0245685113541563
1897	0.1	0.5	blood	div	0.4	-1	500	0.005	randomsex	0	0	constant	constant	10000	100	0.00407359264073593	0.0683827617238276	0.927543845615438	9.02207631468262e-05	0.00114140170476661	0.0012069629584253
1898	0.2	0.5	blood	div	0.4	-1	500	0.005	randomsex	0	0	constant	constant	10000	100	0.00303649635036496	0.0396882311768823	0.957276072392761	5.02645498614132e-05	0.000615198267629402	0.000641512788531929
1899	0.3	0.5	blood	div	0.4	-1	500	0.005	randomsex	0	0	constant	constant	10000	100	0.00282371762823718	0.02998800119988	0.967187481251875	3.64003779444631e-05	0.000408784736964456	0.000427733199390407
1900	0.4	0.5	blood	div	0.4	-1	500	0.005	randomsex	0	0	constant	constant	10000	100	0.00272352764723528	0.024986901309869	0.972290570942906	2.89442884036805e-05	0.000331031357004129	0.000347736136700291
1901	0	0.6	blood	div	0.4	-1	500	0.005	randomsex	0	0	constant	constant	10000	100	0.266088791120888	0.467991200879912	0.265919808019198	0.0205859631943365	0.00455525174009981	0.0200114327046188
1902	0.1	0.6	blood	div	0.4	-1	500	0.005	randomsex	0	0	constant	constant	10000	100	0.00408759124087591	0.0684305569443056	0.927481651834816	9.80110171364587e-05	0.00122647371095654	0.00128670309802668
1903	0.2	0.6	blood	div	0.4	-1	500	0.005	randomsex	0	0	constant	constant	10000	100	0.00304749525047495	0.0397846215378462	0.957167683231677	4.27205935508974e-05	0.000554756386185012	0.000579039652408452
1904	0.3	0.6	blood	div	0.4	-1	500	0.005	randomsex	0	0	constant	constant	10000	100	0.00281811818818118	0.0299514048595141	0.967231476852315	2.90814345498051e-05	0.000360794388042292	0.000373242920851081
1905	0.4	0.6	blood	div	0.4	-1	500	0.005	randomsex	0	0	constant	constant	10000	100	0.00272732726727327	0.024995500449955	0.972278572142786	2.99167663302746e-05	0.000297943155443119	0.000314303461516689
1906	0	0.7	blood	div	0.4	-1	500	0.005	randomsex	0	0	constant	constant	10000	100	0.266303569643036	0.467474252574743	0.26622197780222	0.0214854002144258	0.00460390852695929	0.0214252007693849
1907	0.1	0.7	blood	div	0.4	-1	500	0.005	randomsex	0	0	constant	constant	10000	100	0.0040979902009799	0.0686777322267773	0.927224277572243	8.69456066845862e-05	0.0011559552666543	0.00120265220543283
1908	0.2	0.7	blood	div	0.4	-1	500	0.005	randomsex	0	0	constant	constant	10000	100	0.00305049495050495	0.0397520247975202	0.957197480251975	4.16213933366821e-05	0.000567518277698207	0.000591540082439587
1909	0.3	0.7	blood	div	0.4	-1	500	0.005	randomsex	0	0	constant	constant	10000	100	0.00282291770822918	0.029997400259974	0.967178482151785	3.43118038258847e-05	0.000377973799898146	0.000395737324955835
1910	0.4	0.7	blood	div	0.4	-1	500	0.005	randomsex	0	0	constant	constant	10000	100	0.00272512748725127	0.024996300369963	0.972280371962804	2.9382002627902e-05	0.000327514854739079	0.000342626508433914
1911	0	0.8	blood	div	0.4	-1	500	0.005	randomsex	0	0	constant	constant	10000	100	0.265455454454555	0.467625837416258	0.266918908109189	0.018725218101998	0.0051488913961431	0.0193177152294557
1912	0.1	0.8	blood	div	0.4	-1	500	0.005	randomsex	0	0	constant	constant	10000	100	0.00408839116088391	0.0685125487451255	0.927397060293971	9.38127155851301e-05	0.00124893763954701	0.00130969358516638
1913	0.2	0.8	blood	div	0.4	-1	500	0.005	randomsex	0	0	constant	constant	10000	100	0.00304769523047695	0.0397652234776522	0.957184481551845	5.19466089554362e-05	0.00062077749716298	0.000652206613357694
1914	0.3	0.8	blood	div	0.4	-1	500	0.005	randomsex	0	0	constant	constant	10000	100	0.00281691830816918	0.0298830116988301	0.967299870012999	3.37539283436248e-05	0.000402180887998161	0.00042326886318118
1915	0.4	0.8	blood	div	0.4	-1	500	0.005	randomsex	0	0	constant	constant	10000	100	0.00272432756724328	0.025047895210479	0.97222797720228	3.2265218207551e-05	0.000296325055343504	0.000313715872756527
1916	0	0.9	blood	div	0.4	-1	500	0.005	randomsex	0	0	constant	constant	10000	100	0.268708929107089	0.467977602239776	0.263313468653135	0.0207283962785225	0.00489899725546104	0.01987260552379
1917	0.1	0.9	blood	div	0.4	-1	500	0.005	randomsex	0	0	constant	constant	10000	100	0.00409319068093191	0.0685545445455454	0.927351264873513	9.91534535837666e-05	0.00129785390347699	0.00137031596436563
1918	0.2	0.9	blood	div	0.4	-1	500	0.005	randomsex	0	0	constant	constant	10000	100	0.00303929607039296	0.0397312268773123	0.957228477152285	3.92805819587653e-05	0.000583113926103191	0.000602247089716228
1919	0.3	0.9	blood	div	0.4	-1	500	0.005	randomsex	0	0	constant	constant	10000	100	0.00281951804819518	0.0299428057194281	0.967238276172383	3.39299939148962e-05	0.000359709112797345	0.000380502500954515
1920	0.4	0.9	blood	div	0.4	-1	500	0.005	randomsex	0	0	constant	constant	10000	100	0.00272732726727327	0.025030296970303	0.972242775722428	2.90953218695163e-05	0.000329245687005759	0.000343905937799031
1921	0	1	blood	div	0.4	-1	500	0.005	randomsex	0	0	constant	constant	10000	100	0.265096090390961	0.468716928307169	0.26618798120188	0.0194977319968014	0.00441490245805745	0.0201554253434191
1922	0.1	1	blood	div	0.4	-1	500	0.005	randomsex	0	0	constant	constant	10000	100	0.00409199080091991	0.0685129487051295	0.927395660433957	9.36601583663219e-05	0.0013301012519201	0.00138696257596226
1923	0.2	1	blood	div	0.4	-1	500	0.005	randomsex	0	0	constant	constant	10000	100	0.00304489551044895	0.0395810418958104	0.957373262673733	4.18343711084832e-05	0.000538769195183285	0.000561085404787306
1924	0.3	1	blood	div	0.4	-1	500	0.005	randomsex	0	0	constant	constant	10000	100	0.00281611838816118	0.0299434056594341	0.967240875912409	3.76421136667241e-05	0.000440230271640893	0.000465018107581406
1925	0.4	1	blood	div	0.4	-1	500	0.005	randomsex	0	0	constant	constant	10000	100	0.00272752724727527	0.025001499850015	0.972271172882712	2.73955572283231e-05	0.000262917416947815	0.00027050822106186
1926	0	0	blood	div	0.4	-1	500	0.005	randomsex	1	0	constant	constant	10000	100	0.26550204979502	0.468367363263674	0.266130386961304	0.0210506489246799	0.0039596074011603	0.0210800900200787
1927	0.1	0	blood	div	0.4	-1	500	0.005	randomsex	1	0	constant	constant	10000	100	0.0041021897810219	0.0686043395660434	0.927293070692931	0.000108184851623687	0.0011299404417175	0.00120515507643192
1928	0.2	0	blood	div	0.4	-1	500	0.005	randomsex	1	0	constant	constant	10000	100	0.00304849515048495	0.0397128287171283	0.957237476252375	4.2094280191952e-05	0.000540329071001506	0.000560147555747184
1929	0.3	0	blood	div	0.4	-1	500	0.005	randomsex	1	0	constant	constant	10000	100	0.00281731826817318	0.03003799620038	0.967144885511449	3.16872529866766e-05	0.000359485338117696	0.000377500046618122
1930	0.4	0	blood	div	0.4	-1	500	0.005	randomsex	1	0	constant	constant	10000	100	0.00272952704729527	0.0250504949505049	0.97222097790221	3.06787465660464e-05	0.00030002218179539	0.000318374484502895
1931	0	0.1	blood	div	0.4	-1	500	0.005	randomsex	1	0	constant	constant	10000	100	0.696979702029797	0.271567443255674	0.0314530546945305	0.00611182056468606	0.0048854573724194	0.00125182987800579
1932	0.1	0.1	blood	div	0.4	-1	500	0.005	randomsex	1	0	constant	constant	10000	100	0.268885111488851	0.468089591040896	0.263026297370263	0.0190315865185705	0.00442978229820929	0.0181327387473388
1933	0.2	0.1	blood	div	0.4	-1	500	0.005	randomsex	1	0	constant	constant	10000	100	0.00481431856814319	0.0824997500249975	0.912683931606839	0.000134214486652189	0.00152639095790213	0.00162699102827675
1934	0.3	0.1	blood	div	0.4	-1	500	0.005	randomsex	1	0	constant	constant	10000	100	0.00326147385261474	0.0471012898710129	0.949638236176382	5.88790366817835e-05	0.000723015912706657	0.000760647779778488
1935	0.4	0.1	blood	div	0.4	-1	500	0.005	randomsex	1	0	constant	constant	10000	100	0.00292430756924308	0.0348547145285471	0.962220177982202	3.89578829444611e-05	0.000509074664946489	0.000530975102771917
1936	0	0.2	blood	div	0.4	-1	500	0.005	randomsex	1	0	constant	constant	10000	100	0.759624237576242	0.220492150784922	0.0198852114788521	0.00492052409871135	0.00420834183338527	0.000728115864152742
1937	0.1	0.2	blood	div	0.4	-1	500	0.005	randomsex	1	0	constant	constant	10000	100	0.674297370262974	0.289014698530147	0.0366865313468653	0.00714343951098723	0.00551925511254486	0.00165322542670476
1938	0.2	0.2	blood	div	0.4	-1	500	0.005	randomsex	1	0	constant	constant	10000	100	0.267399260073993	0.468821717828217	0.263779822017798	0.0217132763229842	0.00421660420043392	0.0212343589327557
1939	0.3	0.2	blood	div	0.4	-1	500	0.005	randomsex	1	0	constant	constant	10000	100	0.0056958304169583	0.0965169483051695	0.89778602139786	0.00020329323156348	0.0020921994833929	0.00224773779645406
1940	0.4	0.2	blood	div	0.4	-1	500	0.005	randomsex	1	0	constant	constant	10000	100	0.00351424857514249	0.0543141685831417	0.942172182781722	7.13352618200451e-05	0.000883924405126709	0.000928470200561171
1941	0	0.3	blood	div	0.4	-1	500	0.005	randomsex	1	0	constant	constant	10000	100	0.787782821717828	0.196470752924708	0.0157460253974603	0.00323255416323728	0.00281053712402212	0.000434670231863794
1942	0.1	0.3	blood	div	0.4	-1	500	0.005	randomsex	1	0	constant	constant	10000	100	0.74024497550245	0.236629737026297	0.0231240875912409	0.00511949229240411	0.00427488577184567	0.000862022464648465
1943	0.2	0.3	blood	div	0.4	-1	500	0.005	randomsex	1	0	constant	constant	10000	100	0.653222877712229	0.304893710628937	0.0418852114788521	0.00710861725155124	0.00535737075518412	0.00180134437148958
1944	0.3	0.3	blood	div	0.4	-1	500	0.005	randomsex	1	0	constant	constant	10000	100	0.265662433756624	0.468170382961704	0.266166783321668	0.0205810661715508	0.00437105920079184	0.0201324284394721
1945	0.4	0.3	blood	div	0.4	-1	500	0.005	randomsex	1	0	constant	constant	10000	100	0.00673792620737926	0.11017098290171	0.883093490650935	0.000269611854471889	0.00230750853382775	0.00250999160652389
1946	0	0.4	blood	div	0.4	-1	500	0.005	randomsex	1	0	constant	constant	10000	100	0.804099190080992	0.182243775622438	0.0136588341165883	0.00330731328357	0.00293345387059334	0.000382008335017244
1947	0.1	0.4	blood	div	0.4	-1	500	0.005	randomsex	1	0	constant	constant	10000	100	0.77239796020398	0.209665233476652	0.0179370062993701	0.00406351832733884	0.00348988523128088	0.000590060447707577
1948	0.2	0.4	blood	div	0.4	-1	500	0.005	randomsex	1	0	constant	constant	10000	100	0.725624837516248	0.248599540045995	0.0257764223577642	0.00542670817630338	0.00444955613847296	0.000993192829548039
1949	0.3	0.4	blood	div	0.4	-1	500	0.005	randomsex	1	0	constant	constant	10000	100	0.634623737626237	0.318456554344566	0.0469187081291871	0.0086991124502836	0.00644653760132643	0.00229296670873118
1950	0.4	0.4	blood	div	0.4	-1	500	0.005	randomsex	1	0	constant	constant	10000	100	0.266942905709429	0.467236876312369	0.265821417858214	0.0243722814978109	0.00440994104573889	0.0241271542098266
1951	0	0.5	blood	div	0.4	-1	500	0.005	randomsex	1	0	constant	constant	10000	100	0.814440555944406	0.173123087691231	0.0124371562843716	0.00354622033690823	0.00315818271262866	0.000395681790783758
1952	0.1	0.5	blood	div	0.4	-1	500	0.005	randomsex	1	0	constant	constant	10000	100	0.791126287371263	0.193577242275772	0.0152966703329667	0.00318839972725927	0.00278196863153677	0.000418547358327439
1953	0.2	0.5	blood	div	0.4	-1	500	0.005	randomsex	1	0	constant	constant	10000	100	0.759856814318568	0.220292770722928	0.0198498150184981	0.00464020949338742	0.00395470364982215	0.00070155908803674
1954	0.3	0.5	blood	div	0.4	-1	500	0.005	randomsex	1	0	constant	constant	10000	100	0.712539546045395	0.259169283071693	0.0282921707829217	0.00536570841165089	0.00434512504161356	0.00104334904186688
1955	0.4	0.5	blood	div	0.4	-1	500	0.005	randomsex	1	0	constant	constant	10000	100	0.618649735026497	0.329718428157184	0.0516316368363164	0.00779773766109407	0.00566339754687903	0.00219686694258681
1956	0	0.6	blood	div	0.4	-1	500	0.005	randomsex	1	0	constant	constant	10000	100	0.82245595440456	0.166004599540046	0.0115388461153885	0.00315676659094884	0.00282895238709966	0.000335582865385462
1957	0.1	0.6	blood	div	0.4	-1	500	0.005	randomsex	1	0	constant	constant	10000	100	0.803372262773723	0.182886311368863	0.0137410258974103	0.00326602546022674	0.0028656074225084	0.000410361870058242
1958	0.2	0.6	blood	div	0.4	-1	500	0.005	randomsex	1	0	constant	constant	10000	100	0.781448655134487	0.201896810318968	0.0166543345665433	0.00416969236731404	0.00362584101267216	0.000554761811060579
1959	0.3	0.6	blood	div	0.4	-1	500	0.005	randomsex	1	0	constant	constant	10000	100	0.747143685631437	0.230926307369263	0.0219294070592941	0.00483679302344992	0.00406350374864668	0.000786819999758696
1960	0.4	0.6	blood	div	0.4	-1	500	0.005	randomsex	1	0	constant	constant	10000	100	0.697330466953305	0.271237076292371	0.0314310568943106	0.0067027481174277	0.00537460344548998	0.00134793017259647
1961	0	0.7	blood	div	0.4	-1	500	0.005	randomsex	1	0	constant	constant	10000	100	0.828097590240976	0.160969303069693	0.0109337066293371	0.00283854785825204	0.00255707379462418	0.000290419861707002
1962	0.1	0.7	blood	div	0.4	-1	500	0.005	randomsex	1	0	constant	constant	10000	100	0.812833316668333	0.174553344665533	0.0126137386261374	0.00303814323054122	0.00270593987659867	0.000343710601354889
1963	0.2	0.7	blood	div	0.4	-1	500	0.005	randomsex	1	0	constant	constant	10000	100	0.793421057894211	0.191592840715928	0.014986101389861	0.00399025873110547	0.00350195265464989	0.00049633552156655
1964	0.3	0.7	blood	div	0.4	-1	500	0.005	randomsex	1	0	constant	constant	10000	100	0.768646135386461	0.212868913108689	0.0184849515048495	0.00437822243593648	0.00376979140656384	0.000621257551556083
1965	0.4	0.7	blood	div	0.4	-1	500	0.005	randomsex	1	0	constant	constant	10000	100	0.736265773422658	0.239910408959104	0.0238250174982502	0.00512531941728537	0.00425227167591579	0.000889326514922834
1966	0	0.8	blood	div	0.4	-1	500	0.005	randomsex	1	0	constant	constant	10000	100	0.832672932706729	0.156866113388661	0.0104593540645935	0.00311781339351502	0.00281563724680142	0.000306978070534152
1967	0.1	0.8	blood	div	0.4	-1	500	0.005	randomsex	1	0	constant	constant	10000	100	0.819315868413159	0.168813318668133	0.0118698130186981	0.0032223272763853	0.00289004388336356	0.00034329900343299
1968	0.2	0.8	blood	div	0.4	-1	500	0.005	randomsex	1	0	constant	constant	10000	100	0.803160283971603	0.183077092290771	0.0137620237976202	0.00337345404163095	0.00298193587509389	0.000402337095611457
1969	0.3	0.8	blood	div	0.4	-1	500	0.005	randomsex	1	0	constant	constant	10000	100	0.784381361863814	0.199404659534047	0.0162147785221478	0.00344163846307679	0.00299817502040062	0.000455877319095217
1970	0.4	0.8	blood	div	0.4	-1	500	0.005	randomsex	1	0	constant	constant	10000	100	0.75964103589641	0.220462553744626	0.0198962103789621	0.0043857052456034	0.00371998081998635	0.000680199871391253
1971	0	0.9	blood	div	0.4	-1	500	0.005	randomsex	1	0	constant	constant	10000	100	0.836033396660334	0.1538400159984	0.0101265873412659	0.00294015929207718	0.0026728746311734	0.000275913845822077
1972	0.1	0.9	blood	div	0.4	-1	500	0.005	randomsex	1	0	constant	constant	10000	100	0.825458854114589	0.163322067793221	0.0112192780721928	0.00341308228787889	0.00307984900965485	0.00034133541946062
1973	0.2	0.9	blood	div	0.4	-1	500	0.005	randomsex	1	0	constant	constant	10000	100	0.81178402159784	0.175477452254775	0.0127379262073793	0.00373215658964397	0.0033192328224352	0.000422895201383803
1974	0.3	0.9	blood	div	0.4	-1	500	0.005	randomsex	1	0	constant	constant	10000	100	0.795910408959104	0.189407859214079	0.0146835316468353	0.00331392370775156	0.00291261172347712	0.000412307302832422
1975	0.4	0.9	blood	div	0.4	-1	500	0.005	randomsex	1	0	constant	constant	10000	100	0.775237076292371	0.207262073792621	0.0175008499150085	0.00408421250622995	0.00353545121661665	0.000559277405592774
1976	0	1	blood	div	0.4	-1	500	0.005	randomsex	1	0	constant	constant	10000	100	0.838884711528847	0.151260273972603	0.00985581441855814	0.00274072663672859	0.00248812878521769	0.000260815137265326
1977	0.1	1	blood	div	0.4	-1	500	0.005	randomsex	1	0	constant	constant	10000	100	0.829414258574143	0.159790420957904	0.0107945205479452	0.00271488763189715	0.00246865119194222	0.000257178834599932
1978	0.2	1	blood	div	0.4	-1	500	0.005	randomsex	1	0	constant	constant	10000	100	0.816931306869313	0.170941305869413	0.0121279872012799	0.00303289001445972	0.00270865740271505	0.00033234624911637
1979	0.3	1	blood	div	0.4	-1	500	0.005	randomsex	1	0	constant	constant	10000	100	0.803700829917008	0.182612938706129	0.0136868313168683	0.00357340204190482	0.00315886482817704	0.000422705785823714
1980	0.4	1	blood	div	0.4	-1	500	0.005	randomsex	1	0	constant	constant	10000	100	0.78772602739726	0.196515548445155	0.0157586241375862	0.00388581610011776	0.00339083200858106	0.000504198156050134
1981	0	0	blood	div	0.4	-1	500	0.005	randomsex	0	1	constant	constant	10000	50	0.265997200279972	0.468292370762924	0.265710828917108	0.0228407512792645	0.00478123022306811	0.0224887974473804
1982	0.1	0	blood	div	0.4	-1	500	0.005	randomsex	0	1	constant	constant	10000	50	0.00408519148085191	0.0686259374062594	0.927289671032897	0.000100697728366437	0.00121819137142718	0.00129814963698551
1983	0.2	0	blood	div	0.4	-1	500	0.005	randomsex	0	1	constant	constant	10000	50	0.00304469553044696	0.0397126287371263	0.957242275772423	3.58834397842852e-05	0.000530089377119986	0.000551771907422847
1984	0.3	0	blood	div	0.4	-1	500	0.005	randomsex	0	1	constant	constant	10000	50	0.00282351764823518	0.0299442055794421	0.967232676732327	3.48926047005648e-05	0.000362207293548491	0.000379291143663545
1985	0.4	0	blood	div	0.4	-1	500	0.005	randomsex	0	1	constant	constant	10000	50	0.00272792720727927	0.025011898810119	0.97226097390261	2.71288409254704e-05	0.000293621705416398	0.000305330257059092
1986	0	0.1	blood	div	0.4	-1	500	0.005	randomsex	0	1	constant	constant	10000	50	0.606502349765023	0.338229377062294	0.0552692730726927	0.00861007560194572	0.00612293307178843	0.00255911209790117
1987	0.1	0.1	blood	div	0.4	-1	500	0.005	randomsex	0	1	constant	constant	10000	50	0.00861753824617538	0.132021597840216	0.859360263973603	0.000350337697054271	0.00302489621993796	0.00332638527569481
1988	0.2	0.1	blood	div	0.4	-1	500	0.005	randomsex	0	1	constant	constant	10000	50	0.00347645235476452	0.0537546245375462	0.942769123087691	7.11575105769435e-05	0.000880086446055752	0.000929010305118708
1989	0.3	0.1	blood	div	0.4	-1	500	0.005	randomsex	0	1	constant	constant	10000	50	0.00295670432956704	0.0365889411058894	0.960456354364564	4.09319248815451e-05	0.00054484031630541	0.000571008039035145
1990	0.4	0.1	blood	div	0.4	-1	500	0.005	randomsex	0	1	constant	constant	10000	50	0.00279432056794321	0.0291228877112289	0.968084391560844	3.00615708044999e-05	0.000389587072820957	0.000401641351999213
1991	0	0.2	blood	div	0.4	-1	500	0.005	randomsex	0	1	constant	constant	10000	50	0.675843615638436	0.28792200779922	0.0362345765423458	0.00685489032613971	0.00533939033690199	0.0015394304033324
1992	0.1	0.2	blood	div	0.4	-1	500	0.005	randomsex	0	1	constant	constant	10000	50	0.104442355764424	0.403271672832717	0.492285371462854	0.00968288957823123	0.00974879621326267	0.0189461337971559
1993	0.2	0.2	blood	div	0.4	-1	500	0.005	randomsex	0	1	constant	constant	10000	50	0.00452834716528347	0.0783163683631637	0.917155884411559	0.000122233430976391	0.00140260537325781	0.00149707136855469
1994	0.3	0.2	blood	div	0.4	-1	500	0.005	randomsex	0	1	constant	constant	10000	50	0.00320947905209479	0.045987201279872	0.950802319768023	5.50790001789604e-05	0.000680864696222953	0.000712010141519015
1995	0.4	0.2	blood	div	0.4	-1	500	0.005	randomsex	0	1	constant	constant	10000	50	0.0028993100689931	0.0342699730026997	0.962831116888311	3.49255842120921e-05	0.000483783590135601	0.000505623545179482
1996	0	0.3	blood	div	0.4	-1	500	0.005	randomsex	0	1	constant	constant	10000	50	0.708946505349465	0.2620399960004	0.029013698630137	0.00536818791739369	0.00435300216199383	0.00103965146452697
1997	0.1	0.3	blood	div	0.4	-1	500	0.005	randomsex	0	1	constant	constant	10000	50	0.448663933606639	0.430236176382362	0.121100489951005	0.0122687523612845	0.00620639391323909	0.00636006318337914
1998	0.2	0.3	blood	div	0.4	-1	500	0.005	randomsex	0	1	constant	constant	10000	50	0.00828317168283172	0.130737926207379	0.860977902209779	0.000321051917292962	0.00308392505514334	0.00337973434663319
1999	0.3	0.3	blood	div	0.4	-1	500	0.005	randomsex	0	1	constant	constant	10000	50	0.00366203379662034	0.0596010398960104	0.936737126287371	6.73400993201954e-05	0.000990296769175157	0.00103292860843307
[truncated: 256,652 more rows]
